# Supplementary material for: SlERF.D2-mediated antagonism between ethylene and ABA signaling pathways modulates osmotic stress adaptation in tomato
Source: Hortic Res. 2025 Oct 13;13(1):uhaf267. doi: 10.1093/hr/uhaf267 (PMC12861479; doi:10.1093/hr/uhaf267)
Supplement: Web_Material_uhaf267 [file web_material_uhaf267.zip]

Archive with 8 entries (8 files):
- Figure S1.ai.ai
- Figure S2.ai.ai
- Figure S3.ai.ai
- Figure S4.ai.ai
- Figure S5.ai.ai
- Figure S6.ai.ai
- Figure S7.ai.ai
- Supplementary Table.xlsx
