# Supplementary material for: SlERF.D2-mediated antagonism between ethylene and ABA signaling pathways modulates osmotic stress adaptation in tomato
Source: Hortic Res. 2025 Oct 13;13(1):uhaf267. doi: 10.1093/hr/uhaf267 (PMC12861479; doi:10.1093/hr/uhaf267)
Supplement: Web_Material_uhaf267 [file web_material_uhaf267.zip › Supplementary Table.xlsx]

## Sheet: Table S1
Table S1 Primers and probes used in this study
Gene name	Accession number	Sense primer sequence (5'-3')	Adverse primer sequence (5'-3')	Purpose
SlActin	Solyc03g078400	CAGCAGATGTGGATCTCAAA	CTGTGGACAATGGAAGGAC	RT-qPCR analysis
SlERF.D2	Solyc12g056590/NM_001346061.2	GAGAGATATGTCGGAGATGG	TGGTGCAACCATACTTGTAGCTT
SlPP2C1	Solyc03g096670	AGAATAAAGAAACCGAAACGAACGC	ATCCTGAAGAAACGACGGGTAGATC
SlAREB1	Solyc04g078840	GACACCTACGTGAGGTTGGG	CTTGGTCCAAAATCGCAGGC
SlDREB2A	Solyc05g052410	TGCCCTTTCACTAATTACCGCT	GCCATTTCTGTCGCACCATC
Gene name	Accession number	Sense primer sequence (5'-3')	Adverse primer sequence (5'-3')	Purpose
SlERF.D2	Solyc12g056590/NM_001346061.2	GACGAGCTCGGTACCATGTGCTTTTTAAAGGTGGCGA	GCTCACCATGTCGACACTAGAAGATGGAGGATATTGGCT	Subcellular localization assays
		AGAACACGGGGGACGAGCTCATGTGCTTTTTAAAGGTGGCG	CCAAGGGCGAATTGGTCGACACTAGAAGATGGAGGATATT	Construction of vector of overexpression
		GAATGGTCTCTATTGGTTCGAGCGAAGAAACAGGGTTTTAGAGCTAGAAATAGCAAGTT	ATTATTGGTCTCTAAACTGTTATTTTCGAGTTATTACAATCTCTTAGTCGACTCTACCA	Construction of CRIPSR vector
		TTGCACCAATTCCCGCTTTC	AGGATATTGGCTAGAGCTACTCC	Genotype identification
Gene name	Accession number	Sense primer sequence (5'-3')	Adverse primer sequence (5'-3')	Purpose
SlPP2C1	Solyc03g096670	CGACGACAAGACCCTCTGCAGGATACGGTGTCGATCTACCC	GAGGAGAAGAGCCCTCTGCAGGAGGAATTGGGACACCGTTTC	VIGS
Gene name	Accession number	Sense primer sequence (5'-3')	Adverse primer sequence (5'-3')	Purpose
SlERF.D2	Solyc12g056590/NM_001346061.2	ATAGGATCCATGTGCTTTTTAAAGGTGGCGA	GACCTCGAGTTAACTAGAAGATGGAGGATATTGGCTAG	Yeast One-Hybrid
SlEIL1	Solyc06g073720	CCAGATTACGCTCATATGATGATGATGTTTGAGGAAATGG	ATTCATCTGCAGCTCGAGCTAGTACCAAATAGGAGCATCT
SlEIL2	Solyc01g009170	CCAGATTACGCTCATATGATGATGATGTTTGAAGACATTGG	ATTCATCTGCAGCTCGAGCTAGTACCAAACCGAGGC
SlEIL3	Solyc01g096810	CCAGATTACGCTCATATGATGGGGATATTTGAAGATATGGG	ATTCATCTGCAGCTCGAGTCAGAGGTACCATGTAGATATATC
SlEIL4	Solyc06g073730	CCAGATTACGCTCATATGATGATGATGTTTGAGGAAATGGG	ATTCATCTGCAGCTCGAGCTAGTACCAAATTGGAATATCTTGC
SlERF.D2 promoter	Solyc12g056590/NM_001346061.2	GACAAGCTTTAGTGTTTCATATCAGCC	ATACTCGAGGTCACTTTATTTCTAAGTGA
SlPP2C1 promoter	Solyc03g096670	ATAGGTACCAAATCCAAGGGATAATTTGATACGG	GCACTCGAGAGATGGAGAGAAGAAGCCATATAA
Gene name	Accession number	Sense primer sequence (5'-3')	Adverse primer sequence (5'-3')	Purpose
SlERF.D2	Solyc12g056590/NM_001346061.2	AGAACACGGGGGACGAGCTCATGTGCTTTTTAAAGGTGGCG	CGAAAGCTCTGCAGGTCGACTTAACTAGAAGATGGAGGAT	Dual-luciferase
SlEIL1	Solyc06g073720	ATAGGTACCATGATGATGTTTGAGGAAATGGG	ATATCTAGACTAGTACCAAATAGGAGCATCTTG
SlEIL2	Solyc01g009170	ATAGGTACCATGATGATGTTTGAAGACATTGG	ATATCTAGACTAGTACCAAACCGAGGCA
SlEIL3	Solyc01g096810	GGGGACGAGCTCGGTACCATGGGGATATTTGAAGATATGGGG	CTGCAGGTCGACTCTAGATCAGAGGTACCATGTAGATATATCC
SlEIL4	Solyc06g073730	ATAGGTACCATGATGATGTTTGAGGAAATGGG	ATATCTAGACTAGTACCAAATTGGAATATCTTGCTTC
SlERF.D2 promoter	Solyc12g056590/NM_001346061.2	GACAAGCTTTAGTGTTTCATATCAGCC	ATACTGCAGGTCACTTTATTTCTAAGTGA
SlPP2C1 promoter	Solyc03g096670	ATAGGTACCAAATCCAAGGGATAATTTGATACGG	GCACTCGAGAGATGGAGAGAAGAAGCCATATAA
Gene name	Accession number	Sense primer sequence (5'-3')	Adverse primer sequence (5'-3')	Purpose
SlERF.D2	Solyc12g056590/NM_001346061.2	GCGGCCGCGATATCGTCGACATGTGCTTTTTAAAGGTGGCGA	GCTTATTTAATTACCTGCAGTTAACTAGAAGATGGAGGATATTGGCTAG	EMSA
SlEIL1	Solyc06g073720	GCGGCCGCGATATCGTCGACATGATGATGTTTGAGGAAATG	GCTTATTTAATTACCTGCAGCTAGTACCAAATAGGAGCATC
SlEIL2	Solyc01g009170	GCGGCCGCGATATCGTCGACATGATGATGTTTGAAGACATTGG	GCTTATTTAATTACCTGCAGCTAGTACCAAACCGAGGCATC
SlEIL3	Solyc01g096810	GCGGCCGCGATATCGTCGACATGGGGATATTTGAAGATATG	GCTTATTTAATTACCTGCAGTCAGAGGTACCATGTAGATATAT
SlEIL4	Solyc06g073730	GCGGCCGCGATATCGTCGACATGATGATGTTTGAGGAAATG	GCTTATTTAATTACCTGCAGCTAGTACCAAATTGGAATATCT
SlPP2C1-GCC-wildtype	Solyc03g096670	CGCAAGTAGGCCGCCTCTCCCCCATCTTCTTA	TAAGAAGATGGGGGAGAGGCGGCCTACTTGCG
SlPP2C1-GCC-mutant		CGCAAGTAGAAAAAATCTCCCCCATCTTCTTA	TAAGAAGATGGGGGAGATTTTTTCTACTTGCG
SlERF.D2-GCC-wildtype	Solyc12g056590/NM_001346061.2	GTTATAACAGACATACATGCGCTAATATCG	CGATATTAGCGCATGTATGTCTGTTATAAC
SlERF.D2-GCC-mutant		GTTATAACAGACAAAAAAGCGCTAATATCG	CGATATTAGCGCTTTTTTGTCTGTTATAAC

## Sheet: Table S2
Table S2. Differential expressed genes in the third true leaf of CR#4 under drought condition.
Gene ID	FPKM						Log2 FC	pvalue	padj	Description	KEGG pathway	Gene ID	Gene name	WT-1	WT-2	WT-3	CR#6-1	CR#6-2	CR#6-3	pvalue	padj
	WT-1	WT-2	WT-3	CR#4-1	CR#4-2	CR#4-3					Carbon fixation in photosynthetic organisms	Solyc09g011810	SlFBP	108.84	126.13	22.2	251.51	377.11	264.26	0.00166929	0.0144528
Solyc02g085950	2506.87	3426.1	549.41	4683.75	9976.54	4376.89	1.51268	0.0168571	0.0766917	cell wall protein X77373		Solyc04g071340	SlFBP	18.78	45.08	3.87	97.54	215.58	92.48	0.000441294	0.00539982
Solyc09g097770	1766.58	3171.46	1903.98	4678.13	13332.7	4399.31	1.7298	0.000917827	0.00926912	Cell wall protein (AHRD V3.3 *** Q40142_SOLLC)		Solyc05g052600	SlSBPase	201.37	227.77	53.97	469.54	715.61	506.86	0.000372613	0.00473189
Solyc03g034220	1176.76	1519.95	390.37	3444.54	6052.14	3236.47	2.0623	6.87269e-05	0.00128065	Tomato RuBP carboxylase small subunit		Solyc10g054870	SlTPI	2.41	5.69	0.5	14.95	46.78	11.11	0.000209096	0.00307571
Solyc10g086580	564.93	956.44	58.2	2839.3	5328.84	2873.56	2.83756	0.000302497	0.00406467	Ribulose bisphosphate carboxylase/oxygenase activase, chloroplastic (AHRD V3.3 *** RCA_SOLPN)		Solyc12g094640	SlGAPA	49.03	131.51	3.23	264.82	447.46	241.23	0.0410641	0.142167
Solyc02g084850	7214.07	8342.76	11823.5	2810.99	869.57	796.78	-2.65056	4.65987e-07	2.27677e-05	Abscisic acid and environmental stress-inducible protein TAS14 (AHRD V3.3 --* TAS14_SOLLC)		Solyc02g020940	SlGAPA	88.81	99.91	25.67	216.74	361.55	222.18	0.000167431	0.0026222
Solyc01g079880	1211.05	1317.35	490.81	2341.54	3090.1	2398.12	1.38066	0.000414668	0.00514356	Aluminum induced protein with YGL and LRDR motifs (AHRD V3.3 *** Q94BR2_ARATH)		Solyc01g097460	SlrpiA	68.93	77.28	54.48	123.76	176.35	118.52	8.74401e-05	0.00155942
Solyc07g056540	1390.01	1738.88	400.78	2182.66	3227.2	2048.09	1.09676	0.0337568	0.124222	glycolate oxidase X92888		Solyc02g069620	SlrpiA	8.12	13.59	4.29	17.36	39.97	18.05	0.00351999	0.0248517
Solyc04g071610	2445.15	2672.02	4421.7	1651.08	430.35	837.98	-1.76075	0.000431654	0.0053107	Abscicic acid stress ripening 1		Solyc08g076220	SlPRK	315.45	490.03	39.34	861.56	1416.55	860.42	0.0083478	0.0464203
Solyc07g043420	137.09	129.92	101.08	1623.78	2904.67	1606.94	4.06566	2.25209e-34	5.20834e-31	2-oxoglutarate-dependent dioxygenase 2		Solyc03g034220	SlrbcS	1176.76	1519.95	390.37	3444.54	6052.14	3236.47	6.87269e-05	0.00128065
Solyc12g099930	655.14	704.13	159.16	1426.49	1706.36	1418.37	1.59419	0.00174601	0.0149246	Serine--glyoxylate aminotransferase (AHRD V3.3 *** A0A2G2YAX9_CAPAN)		Solyc02g063150	SlrbcS	170.04	289.53	117.93	759.87	2010.51	888.9	9.62266e-08	5.96089e-06
Solyc04g082200	4061.68	4842.95	5200.32	1171.35	301.57	1365.89	-2.36615	2.02815e-06	7.61983e-05	dehydrin		Solyc02g085933	SlrbcS	161.46	12.02	19.32	41.83	105.62	61.4	0.000861389	0.0088407
Solyc05g053070	2580.04	3065.87	2794.89	1002.45	236	1443.26	-1.73446	0.00147436	0.0132159	Unknown protein		Solyc07g062530	Slppc	28.52	34.67	47.31	15.27	7.63	5.87	3.37771e-06	0.000115441
Solyc12g006470	115	119.2	65	953.23	1254.16	938.73	3.39943	6.27212e-30	1.00421e-26	viroid RNA-binding protein		Solyc12g014250	Slppc	30	30.73	9.59	64.23	73.14	76.72	0.000139957	0.00226345
Solyc06g059870	612.53	841.32	260.92	945.55	1420.6	1119.89	1.00401	0.019992	0.0866905	Unknown protein		Solyc07g032740	SlGOT1	90.59	79.55	143.63	65.9	33.61	51.13	0.00201794	0.0166342
Solyc11g012320	1595.5	1068.45	2454.42	937.26	462.37	813.46	-1.27458	0.00149059	0.0133098	induced stolen tip protein TUB8-like isoform 1 (AHRD V3.3 *-* NP_001332794.1)		Solyc08g068330	SlGOT1	28.36	30.17	47.57	20.78	12.1	17.17	0.000561725	0.0064524
Solyc06g073320	333.82	324.35	110.2	933.26	1348.15	1087.7	2.14394	6.98151e-07	3.17972e-05	GDP-L-galactose phosphorylase 1 (AHRD V3.3 *** A0A1U8HAC0_CAPAN)		Solyc01g106480	SlMDH2	219.78	278.55	48.55	433.16	685.08	405.15	0.0102843	0.0542054
Solyc10g044520	377.59	407.53	130.21	906.83	1614.98	897.59	1.89532	0.000103819	0.00178144	Ferredoxin (AHRD V3.3 *** A0A0K0PWX6_SOLLC)		Solyc03g123600	SlGPT	30.95	14.35	50.72	4.48	0.18	1.25	7.1028e-06	0.000207637
Solyc03g065250	1069.96	1152.4	1519.75	903.64	513.2	411.32	-1.06005	0.00302547	0.0223068	Fatty acid hydroxylase superfamily (AHRD V3.3 *** A0A2U1L8N4_ARTAN)	Photosynthesis - antenna proteins	Solyc12g009200	SlLHCA2	25.47	26.28	6.92	77.01	73.84	76.44	3.92028e-05	0.000831817
Solyc07g043390	124.77	87.02	56.56	891.17	1076.92	899	3.42029	1.91528e-27	2.65764e-24	Cellulose synthase (AHRD V3.3 *** A0A200Q4F9_9MAGN)		Solyc10g006230	SlLHCA2	101.62	137.39	28.78	290.11	1344.25	281.29	0.000130398	0.00214045
Solyc08g076880	1970.1	1859.95	1680.46	862.79	681.73	398.1	-1.51795	3.25405e-06	0.00011195	Succinate dehydrogenase [ubiquinone] iron-sulfur subunit, mitochondrial (AHRD V3.3 *-* A0A2G2XLC0_CAPBA)		Solyc12g011450	SlLHCB3	28.63	51.2	0.84	129.16	915.84	99.8	0.00938232	0.0506128
Solyc08g076220	315.45	490.03	39.34	861.56	1416.55	860.42	1.92015	0.0083478	0.0464203	Phosphoribulokinase (AHRD V3.3 *** A0A1U8GUA7_CAPAN)		Solyc01g105050	SlLHCB6	17.81	27	5.12	65.95	575.96	94.6	5.85877e-06	0.000177503
Solyc01g111630	512.62	610.77	101.25	860.91	1139.42	723.34	1.17257	0.0462694	0.154484	glycerate dehydrogenase (AHRD V3.3 *** A0A2I4EWU8_9ROSI)		Solyc01g105030	SlLHCB6	37.15	45.26	5.72	111.51	628.28	149.23	5.12548e-05	0.00102382
Solyc10g081170	3084.76	2742.02	3160	810.97	516.92	1307.98	-1.82559	3.30156e-08	2.37781e-06	Calmodulin 2	Porphyrin metabolism	Solyc04g015750	SlchlH	8.99	11.25	1.03	40.77	139.48	56.51	7.81201e-06	0.000224584
Solyc06g054260	455.27	678	187.1	787.58	1871.42	814.79	1.4157	0.0101964	0.0538514	photosystem 1 reaction center protein subunit 2		Solyc10g077040	SlchlE	43.5	52.79	12.72	173.86	591.81	210.23	6.35937e-07	2.94142e-05
Solyc05g013380	390.08	476.83	88.97	781.06	1009.36	672.03	1.3825	0.0129161	0.0638411	Alanine aminotransferase 2 (AHRD V3.3 *** B6TXZ8_MAIZE)	Starch and sucrose metabolism	Solyc09g092130	SlSPS3	6.96	8.66	2.88	23.62	53	27.87	3.75526e-07	1.87439e-05
Solyc06g060340	165.11	248.98	14.98	773.81	1051.41	521.57	2.47719	0.0016307	0.0142252	Photosystem II 22 kDa protein, chloroplastic (AHRD V3.3 *** A0A1U8GV91_CAPAN)		Solyc07g006500	SlTPS	28.96	42.02	43.19	16.27	4.38	12.55	7.93015e-05	0.00143654
Solyc02g063150	170.04	289.53	117.93	759.87	2010.51	888.9	2.68433	9.62266e-08	5.96089e-06	RuBP carboxylase small subunit		Solyc02g072150	SlTPS	15.19	26.09	37.72	12.93	6.52	11.69	0.00102221	0.0100265
Solyc01g110360	306.64	581.39	65.36	738.78	1785.59	674.62	1.7853	0.0133593	0.0651957	Fructose-bisphosphate aldolase (AHRD V3.3 *** Q9SXX5_NICPA)		Solyc03g083960	SlotsB	20.3	20.64	36.12	5.98	13.3	7.23	0.000336493	0.00440468
Solyc08g081190	405.31	333.36	238.51	708.2	646.06	1013.96	1.25692	1.88704e-06	7.19095e-05	plasma membrane intrinsic protein 1.5		Solyc04g072920	SlotsB	13.9	12.87	17.93	5.13	9.65	5.03	0.00230797	0.0184125
Solyc07g066150	306.67	491.08	106.35	704.93	2399.79	605.89	2.066	0.0029277	0.0218515	Photosystem I reaction center subunit V, chloroplastic (AHRD V3.3 *** A0A1U8HDK9_CAPAN)		Solyc07g042550	SlSUS	101.63	90.05	203.84	58.96	29.28	41.24	0.000103061	0.00177429
Solyc09g065910	435.22	545.09	233.65	697.79	1567.22	679.28	1.32337	0.00609324	0.0370941	Photosystem II reaction center W protein, chloroplastic (AHRD V3.3 *-* A0A1U8H8Q3_CAPAN)		Solyc01g005830	SlGN4	6.18	5.66	5.29	8.89	12.55	13.38	5.44766e-06	0.000167238
Solyc02g082760	283.35	363.47	45.36	696.96	1002.99	560.09	1.73256	0.00796	0.0450461	ethylene-responsive catalase		Solyc08g007130	SlBAM3	17	10.88	3.43	108.75	88.32	144.26	4.47573e-11	7.11129e-09
Solyc02g083810	408.14	490.05	126.2	684.13	1112.14	643.77	1.2726	0.012247	0.0614685	Ferredoxin--NADP reductase, chloroplastic (AHRD V3.3 *** K4BAP9_SOLLC)		Solyc10g045240	SlBGLU18	35.01	52.87	31.03	91.05	105.42	99.06	2.40914e-07	1.30244e-05
Solyc04g009030	321.11	438.22	96.1	666.2	1294.07	626.16	1.62309	0.00406824	0.0274834	Glyceraldehyde-3-phosphate dehydrogenase (AHRD V3.3 *** A0A0A8IBT8_NICBE)		Solyc01g074030	SlBGLU3	18.82	22.79	17.14	58.27	140.47	42.79	2.57253e-05	0.00059035
Solyc12g088840	294.53	469.25	80.13	660.19	466	741.6	1.10048	0.0481364	0.158731	EF-hand domain (AHRD V3.3 *** A0A200QZB4_9MAGN)		Solyc03g119080	SlbglB	5.56	6.09	5.33	11.16	25.61	14.08	2.54209e-05	0.0005853
Solyc03g120640	364.82	487.37	130.74	623.76	1549.17	624.5	1.53488	0.00724544	0.0422022	Photosystem I reaction center subunit VI, chloroplastic (AHRD V3.3 *** A0A2G3D0C1_CAPCH)		Solyc02g080310	SlbglB	2.35	2.73	2.01	5.51	6.83	7.22	5.84133e-09	5.68138e-07
Solyc06g061027	70.76	68.29	67.1	579.89	810.28	676.15	3.31542	1.64132e-57	1.13875e-53	Cytochrome P450 (AHRD V3.3 *** A0A200PQ40_9MAGN)		Solyc07g014590	SlISA1	4.82	6.53	1.91	13.39	26.06	20.49	3.97604e-06	0.000131989
Solyc12g009070	148.02	250.12	43.04	572.1	1494.33	540.36	2.57684	7.18292e-05	0.00132776	Unknown protein		Solyc08g082250	SlCel8	17.62	12.01	7.65	27.04	35.79	44.14	1.61293e-05	0.000402053
Solyc07g044860	330.91	455.99	100.26	567.7	1383.56	532.15	1.51889	0.0124529	0.0622169	psbXphotosystem II 23 kDa protein		Solyc05g005080	SlGH9A1b	35.3	59.24	28.78	73.22	115.65	88.4	0.000798058	0.00835552
Solyc02g062340	247	360.39	25.79	563.93	951.89	552	1.7354	0.0212946	0.0905651	Fructose-bisphosphate aldolase (AHRD V3.3 *** Q9SXX4_NICPA)		Solyc03g006870	Slpgm	51.22	38.38	29.96	59.38	104.85	72.53	0.00237343	0.0187857
Solyc06g061070	342.25	373.42	163.71	562.1	767.43	517.91	1.07547	0.00330601	0.0237608	Glycine cleavage system H protein (AHRD V3.3 *** A0A1U8GUW6_CAPAN)		Solyc03g083090	SlglgA	29.33	19.53	40.13	14.74	14.22	14.08	0.000779743	0.00820919
Solyc04g080850	1054.15	1037.45	1568.65	549.87	314.38	607.45	-1.36415	1.89704e-05	0.000458595	Thioredoxin (AHRD V3.3 *** Q201Z4_9SOLN)		Solyc01g079790	SlglgC	11.78	15.51	2.36	32.28	63.18	33.24	0.00073358	0.00785833
Solyc01g096320	841.68	1280.68	637.69	544.31	344.51	198.02	-1.34911	0.00187168	0.0157721	Homeobox-leucine zipper protein HOX6 (AHRD V3.3 *** A0A1U8DTA9_CAPAN)		Solyc01g109790	SlglgC	66.08	49.8	9.75	102.63	184.09	176.91	0.00202745	0.0166861
Solyc07g041900	957	612.62	1449.48	539.75	304.42	514.23	-1.19657	0.00222996	0.0179114	cysteine proteinase		Solyc07g056140	SlglgC	63.26	53.02	23.82	136.05	309.18	203.53	1.16133e-06	4.83439e-05
Solyc10g007690	204.16	339.26	37.39	528.3	2070.97	499.78	2.46765	0.002243	0.0179768	Chlorophyll a-b binding protein, chloroplastic (AHRD V3.3 *** A0A0F7H033_EROTE)		Solyc05g012510	SlPYG	4.66	5.46	4.83	10	18.82	14.94	5.84036e-07	2.75026e-05
Solyc12g056830	243.59	343.34	79.86	526.98	980.82	459.51	1.58103	0.00432455	0.0288284	ATP synthase subunit delta, chloroplastic-like (AHRD V3.3 *** A0A2I4F0A5_9ROSI)	Ascorbate and aldarate metabolism	Solyc02g086970	SlALDH	5.94	4.35	14.71	22.18	137.99	47.62	3.15161e-05	0.000699335
Solyc02g081170	904.8	713.69	945.7	506.97	377.8	334.35	-1.09385	9.7843e-06	0.000268314	plastid lipid associated protein CHRC		Solyc03g122310	SlALDH7A1	206.8	173.22	262.38	96.38	63.96	60.48	6.82103e-08	4.50708e-06
Solyc01g080280	202.06	295.65	31.4	505.64	881.51	438.8	1.81811	0.00851622	0.0471176	chloroplast glutamine synthetase		Solyc01g097340	SlGME	17.33	20.53	7.85	62.17	143.74	81.29	1.56457e-08	1.23821e-06
Solyc02g090030	267.56	394.72	105.54	500.32	1099.17	427.59	1.42994	0.010828	0.0563014	33 kDa oxygen-evolving protein		Solyc06g073320	SlVTC2_5	333.82	324.35	110.2	933.26	1348.15	1087.7	6.98151e-07	3.17972e-05
Solyc02g079950	296.11	437.88	105.57	499.32	1413.57	435.36	1.52122	0.0161225	0.0742914	photosystem II oxygen-evolving complex protein 3		Solyc09g007270	SlPrx111	17.18	16.12	24.5	9.35	11.49	7.31	0.00150159	0.0133908
Solyc07g008210	176.41	129.58	150.26	497.59	713.84	972.64	2.19604	2.94668e-13	7.66652e-11	Tetratricopeptide repeat (TPR)-like superfamily protein (AHRD V3.3 *-* F4K464_ARATH)		Solyc02g083620	SlPrx112	6.96	5.01	7.3	2.94	3.74	2.9	0.00104067	0.0101407
Solyc04g007980	827.01	553.57	698.79	495.55	101.99	337.42	-1.19773	0.0194843	0.0851302	2-oxoglutarate (2OG) and Fe(II)-dependent oxygenase superfamily protein (AHRD V3.3 *** O80850_ARATH)		Solyc06g075520	SlDHAR	6.85	4.91	11.86	27.3	25.31	28.31	1.04127e-08	8.99293e-07
Solyc04g007790	183.26	373.07	138.38	488.67	2835.05	527.09	2.51758	0.000668082	0.00732251	Sn-1 protein (AHRD V3.3 *** Q42393_CAPAN)	Photosynthesis	Solyc03g114930	SlpsbP	9.88	17.86	6.23	20.87	57.68	17.86	0.00961305	0.0515112
Solyc09g090570	142.22	107.92	20.36	482.25	802.94	452.8	2.6972	1.98741e-05	0.000476566	Proton gradient regulation 5 (AHRD V3.3 *** A0A2U1Q6W9_ARTAN)		Solyc10g006530	SlpsbQ	8.63	12.22	3.26	19.63	45.12	18.01	0.0022218	0.0178757
Solyc05g052600	201.37	227.77	53.97	469.54	715.61	506.86	1.82446	0.000372613	0.00473189	Sedoheptulose-1,7-bisphosphatase, chloroplastic (AHRD V3.3 *-* A0A1U8GZ15_CAPAN)		Solyc05g007780	SlpsbQ	52.78	79.8	23.76	148.64	246.22	127.33	0.000328996	0.00433675
Solyc03g117890	959.49	535.62	1244.51	464.28	479.07	386.8	-1.06494	0.00319242	0.0232332	ACT domain-containing protein (AHRD V3.3 *** A0A2U1QDU0_ARTAN)		Solyc06g060340	SlpsbS	165.11	248.98	14.98	773.81	1051.41	521.57	0.0016307	0.0142252
Solyc10g075160	51.38	91.92	9.46	462.36	621.95	404.51	3.28673	8.84796e-07	3.81287e-05	Ferredoxin (AHRD V3.3 *** K4D1V7_SOLLC)		Solyc10g077120	SlpsbY	93.88	150.57	35.66	245.26	584.47	286.12	0.000413565	0.00513392
Solyc11g012325	837.44	555.34	1229.82	460.89	224.01	405.1	-1.31705	0.000907886	0.00918655	Unknown protein		Solyc09g064500	Slpsb28	24.99	35.57	14.29	59.23	102.7	47.4	0.000936902	0.00940187
Solyc06g082940	220.15	324.15	50.97	433.98	1134.01	439.23	1.78748	0.00773947	0.044231	Photosystem I reaction center subunit XI protein (AHRD V3.3 *** A0A2U1MVK5_ARTAN)		Solyc04g082010	SlpetE	68.78	140.66	17.12	250.48	667.07	200.89	0.00166824	0.0144497
Solyc01g106480	219.78	278.55	48.55	433.16	685.08	405.15	1.51751	0.0102843	0.0542054	glyoxisomal malate dehydrogenase		Solyc10g044520	SlpetF	377.59	407.53	130.21	906.83	1614.98	897.59	0.000103819	0.00178144
Solyc06g073260	159.73	239.76	20.77	425.8	747.22	388.9	1.92353	0.0081395	0.0456646	Chloroplast stem-loop binding protein of 41 kDa b, chloroplastic (AHRD V3.3 *** A0A2G3CAL3_CAPCH)		Solyc10g075160	SlpetF	51.38	91.92	9.46	462.36	621.95	404.51	8.84796e-07	3.81287e-05
Solyc07g043400	93.6	39.31	78.14	418	420.41	325.01	2.31624	4.48265e-06	0.000143833	Unknown protein		Solyc06g083680	SlpsaE	118.17	169.13	66.68	209.6	419.27	229.43	0.00351899	0.0248517
Solyc09g007920	84.76	99.96	92.16	417.41	388.32	297.79	1.98435	1.61483e-20	1.159e-17	Phenylalanine ammonia-lyase (AHRD V3.3 *** A0A2G3BJ81_CAPCH)		Solyc08g006930	SlpsaK	140.32	216.51	39.06	372.73	1336.55	348.39	0.000804794	0.00840069
Solyc06g067980	1001.74	1276.61	1006.41	407.67	39.83	93.32	-2.67654	0.000151532	0.00242056	repressed By RIM101 protein 1 (AHRD V3.3 --* XP_011091441.1)		Solyc08g013670	SlpsaN	76.51	122.5	10.45	384.27	1280.64	449.55	2.40531e-05	0.000560629
Solyc02g069460	217.14	301.55	70.35	396.42	1228.98	368.34	1.79738	0.00583032	0.035935	Photosystem I reaction center subunit III, chloroplastic (AHRD V3.3 *** A0A1U8FJA0_CAPAN)		Solyc02g080540	SlATPF1G	154.38	197.02	59.25	334.94	544.01	356.02	0.000504648	0.00593657
Solyc12g013620	697.97	756.86	796.25	389.34	173.63	281.74	-1.45952	1.16114e-06	4.83439e-05	jasmonic acid 2		Solyc12g056830	SlATPF1D	243.59	343.34	79.86	526.98	980.82	459.51	0.00432455	0.0288284
Solyc08g013670	76.51	122.5	10.45	384.27	1280.64	449.55	3.37572	2.40531e-05	0.000560629	Photosystem I reaction center subunit N, chloroplastic (AHRD V3.3 *** A0A1U8EZE3_CAPAN)		Solyc06g065990	SlATPF0B	60.34	93.62	27.31	167.9	337.4	169.39	0.000181182	0.00276283
Solyc10g075090	406.56	529.82	749.27	378.91	280.22	190.06	-1.04609	0.00610748	0.037159	Non-specific lipid-transfer protein (AHRD V3.3 *** K4D1V1_SOLLC)	Flavonoid biosynthesis	Solyc09g091510	SlCHS	14.66	14.12	2.32	73.52	22.61	44.01	0.00127425	0.0118451
Solyc08g006930	140.32	216.51	39.06	372.73	1336.55	348.39	2.4183	0.000804794	0.00840069	photosystem I reaction center subunit psaK, chloroplastic (AHRD V3.3 *** A0A2G3AN63_CAPAN)		Solyc05g053550	SlCHS	50.68	37.22	2.03	320.56	104.76	188.88	0.00152441	0.0135478
Solyc08g079870	164.73	186.31	65.09	370.94	231.72	460.27	1.33765	0.00158208	0.0139532	subtilisin		Solyc05g052240	SlCHI	57.03	59.21	6.2	207.26	83.88	169.09	0.00809163	0.0454573
Solyc01g095430	231.75	311.65	130.59	370.9	847.28	342.41	1.23744	0.0111132	0.0573684	Protein CURVATURE THYLAKOID 1A, chloroplastic (AHRD V3.3 *** A0A2G2YXY1_CAPAN)		Solyc05g010320	SlCHI	9.64	10.67	7.63	44.17	25.12	40.24	2.66252e-13	7.12268e-11
Solyc04g081900	802.99	567.44	602.83	365.06	147.38	244.31	-1.41137	4.63951e-05	0.000951398	Thioredoxin_8 domain-containing protein (AHRD V3.3 *** A0A1Q3C5I0_CEPFO)		Solyc02g083860	SlF3H	68.64	59.71	17.3	234.69	79.58	185.41	0.00162482	0.0141977
Solyc01g107460	83.59	43.2	0.84	363.88	408.34	370.75	3.17423	0.0156292	0.0725921	Neuronal PAS domain protein (AHRD V3.3 *** A0A1P8BBZ0_ARATH)		Solyc02g085020	SlDFR	12.94	12.43	1.35	83.1	22.56	46.59	0.000939152	0.00941595
Solyc05g051750	184.09	175.43	75.71	359.94	458.36	497.03	1.58674	1.13505e-05	0.000303296	TOMPRORNA prosystemin		Solyc03g115220	SlCYP75B1	6.03	6.61	2.1	23.34	26.22	15.14	4.91329e-06	0.000152181
Solyc01g102290	796.04	952.39	1388.9	348.91	167.18	265.08	-2.05408	4.01397e-09	4.07545e-07	Low temperature and salt responsive protein (AHRD V3.3 *** Q8H9B8_SOLTU)		Solyc08g080040	SlANS	6.24	6.48	1.65	58.54	9.16	32.85	7.2513e-05	0.00133921
Solyc08g075370	758	675.62	1003.82	345.89	197.02	318.8	-1.53876	6.85449e-08	4.51485e-06	Unknown protein		Solyc07g006680	SlHCT	10.89	8.72	1.28	17.87	37.12	24.69	0.00440488	0.0292078
Solyc06g009140	410.08	327.41	1336.58	343.19	77.69	204.85	-1.80045	0.00758643	0.0435838	Late embryogenesis abundant protein Lea5 (AHRD V3.3 *** A0A1J3JXG8_NOCCA)		Solyc12g088170	SlHCT	38.86	33.53	2.79	225.06	66.47	139.63	0.00163584	0.0142641
Solyc07g066610	178.03	236.55	77.3	341.86	721.6	334.76	1.53277	0.00221859	0.0178622	Phosphoglycerate kinase (AHRD V3.3 *** A0A2G2Z688_CAPAN)		Solyc11g066580	SlCYP75A	4.19	4.47	0.33	44.48	7.95	27.29	0.000239667	0.00342848
Solyc02g080540	154.38	197.02	59.25	334.94	544.01	356.02	1.60182	0.000504648	0.00593657	ATP synthase gamma chain, chloroplastic (AHRD V3.3 *** A0A2G3D743_CAPCH)		Solyc09g082660	SlCCoAOMT	29.6	26.92	2.82	199.13	42.04	114.96	0.00117027	0.0110668
Solyc03g031860	179.44	133.1	83.36	329.51	282.19	375.13	1.30304	9.3557e-06	0.000259639	Phytoene synthase 1,Pfam:PF00494		Solyc02g093270	SlCCoAOMT	456.33	456.36	598.5	287.43	80.37	258.35	0.00346646	0.0245997
Solyc05g053550	50.68	37.22	2.03	320.56	104.76	188.88	2.765	0.00152441	0.0135478	chalcone synthase 2		Solyc04g063210	SlCCoAOMT	16.29	10.93	29.75	10.57	6.49	8.98	0.00358404	0.0251596
Solyc02g065400	155.03	243.59	38.65	320.14	821.64	307.98	1.76771	0.00825498	0.0460105	33kDa precursor protein of oxygen-evolving complex
Solyc11g007200	902.57	548.24	796.07	313.15	80.91	427.47	-1.51548	0.00507029	0.0324118	Heavy metal-associated isoprenylated plant protein 26 (AHRD V3.3 *** A0A2I0X9F5_9ASPA)
Solyc10g078770	3685.7	2941.16	9678.43	309.18	10.68	17.89	-5.6671	4.33443e-05	0.000902169	11 kDa late embryogenesis abundant protein (AHRD V3.3 *-* A0A2G3BHR7_CAPCH)
Solyc01g008620	149.36	108.1	39.37	308.92	55.38	486.13	1.4779	0.0393949	0.138181	Glucan endo-1,3-beta-glucosidase (AHRD V3.3 *** A0A1U8FGD7_CAPAN)
Solyc06g073180	152.89	186.09	28.88	308.22	334.49	255.2	1.29986	0.0271611	0.107406	CONSTANS interacting protein 1
Solyc08g080050	177.4	189.06	71.79	301.48	440.89	266.85	1.2166	0.00371021	0.0258189	PGR5-like protein 1A, chloroplastic (AHRD V3.3 *** A0A2G3AE69_CAPAN)
Solyc10g006230	101.62	137.39	28.78	290.11	1344.25	281.29	2.89052	0.000130398	0.00214045	Chlorophyll a-b binding protein, chloroplastic (AHRD V3.3 *** A0A2G3BCB0_CAPCH)
Solyc02g093270	456.33	456.36	598.5	287.43	80.37	258.35	-1.32263	0.00346646	0.0245997	caffeoyl-CoA O-methyltransferase
Solyc05g024260	650.96	563.98	560.88	285.85	124.45	63.82	-1.92206	0.000173917	0.00268539	Bidirectional sugar transporter SWEET (AHRD V3.3 *** A0A2G3C5C6_CAPCH)
Solyc09g014520	113.94	197.49	41.57	274.55	1090.86	244.01	2.23805	0.00208152	0.0170168	Chlorophyll a-b binding protein, chloroplastic (AHRD V3.3 *** A0A2G3BKI1_CAPCH)
Solyc01g006300	108.63	110.79	132.05	273.67	190.35	353.45	1.18129	4.01743e-06	0.000132615	LECEVI1A
Solyc03g007230	547.11	645.45	651.96	269.67	241.55	144.46	-1.50231	6.39078e-07	2.94939e-05	Protein phosphatase 2C (AHRD V3.3 *** A0A2U1KYU0_ARTAN)
Solyc04g081970	598.28	465.23	540.24	269.49	266.62	227.32	-1.08548	1.45372e-08	1.17278e-06	Thioredoxin (AHRD V3.3 *** A0A200QEF8_9MAGN)
Solyc10g018300	119.63	174.46	70.63	269.2	484.27	260.96	1.49707	0.000431714	0.0053107	Transketolase (AHRD V3.3 *** A0A200R9X0_9MAGN)
Solyc12g013900	536.84	588.56	534.38	266.53	72.81	247.31	-1.54381	0.000531094	0.00617392	Early nodulin-like protein 1 (AHRD V3.3 *-* A0A2G2X2X1_CAPBA)
Solyc09g008280	681.96	630.8	1137.25	264.98	304.23	413.15	-1.58533	4.07848e-06	0.000133684	S-adenosyl-L-methionine synthetase Z24743
Solyc12g094640	49.03	131.51	3.23	264.82	447.46	241.23	2.41717	0.0410641	0.142167	Glyceraldehyde-3-phosphate dehydrogenase (AHRD V3.3 *** A0A2G2YA75_CAPAN)
Solyc05g005480	151.29	157.83	63.2	262.91	343.49	183.85	1.10078	0.00912751	0.049642	Quinone oxidoreductase-like protein (AHRD V3.3 *** Q8LEB8_ARATH)
Solyc11g069940	124.09	89.38	46.85	262.55	163.46	408.18	1.61743	0.000320193	0.00424221	Glutaredoxin (AHRD V3.3 *** A0A118JSL8_CYNCS)
Solyc03g096670	393.94	512.33	600.57	260.93	135.74	162.96	-1.46014	4.49176e-06	0.000143833	Protein phosphatase 2C (AHRD V3.3 *** A0A2U1LBV4_ARTAN)
Solyc04g080630	147.1	180.18	105.02	260.53	444.27	213.06	1.09115	0.00431142	0.0287713	50S ribosomal protein L31 (AHRD V3.3 *** A0A2G3AXB2_CAPCH)
Solyc07g063910	438.86	580.78	401.01	259.28	269	74.16	-1.2387	0.0137607	0.0666236	Unknown protein
Solyc02g069490	14.44	14.93	3.19	259.01	409.36	707.48	5.39898	4.94675e-20	3.32134e-17	Delta(24)-sterol reductase (AHRD V3.3 *** A0A2G2XDD5_CAPBA)
Solyc02g087890	851.11	725.68	675.23	258.23	30.29	62.49	-2.72456	6.36476e-05	0.00120542	Unknown protein
Solyc01g006555	128.37	124.74	31.71	256.44	339.37	348.47	1.74726	0.000492206	0.00584081	Lipoxygenase (AHRD V3.3 *** C0KKU8_SOLLC)
Solyc11g010270	183.63	146.57	101.78	254.34	385.81	368.58	1.233	2.36218e-05	0.000553053	Homeobox-leucine zipper protein HOX4 (AHRD V3.3 *** A0A2G2Y5D1_CAPAN)
Solyc09g011810	108.84	126.13	22.2	251.51	377.11	264.26	1.81386	0.00166929	0.0144528	Fructose-1,6-bisphosphatase (AHRD V3.3 *** B6TSK5_MAIZE)
Solyc04g082010	68.78	140.66	17.12	250.48	667.07	200.89	2.33711	0.00166824	0.0144497	pre-plastocyanin
Solyc10g050440	162.25	182.27	75.66	247.78	384.89	244.69	1.08798	0.00588505	0.0361866	Unknown protein
Solyc06g076790	42.76	56.9	24.68	246.19	346.27	195.08	2.6387	9.05062e-11	1.36494e-08	Thylakoid soluble phosphoprotein TSP9 (AHRD V3.3 *-* A0A200Q7Q2_9MAGN)
Solyc10g077120	93.88	150.57	35.66	245.26	584.47	286.12	2.01175	0.000413565	0.00513392	Photosystem II core complex proteins psbY, chloroplastic (AHRD V3.3 *-* A0A1U8E9S9_CAPAN)
Solyc08g080940	407.3	443.19	632.61	243.59	130.89	184.08	-1.44662	3.17307e-06	0.000109708	glutathione peroxidase like encoding 1
Solyc02g063440	131.91	108.85	77.35	240.43	212.15	308.16	1.23238	4.57782e-06	0.000145739	Unknown protein
Solyc09g007760	142.59	132.01	39.29	240.11	286.16	422.18	1.57883	0.000958274	0.00954331	plasma membrane intrinsic protein 2.10
Solyc06g084020	116.11	115.88	87.15	237.58	257.17	214.59	1.14404	3.85721e-09	3.95487e-07	histone H1
Solyc08g083130	572.67	982.58	770.41	236.68	85.56	74.68	-2.57844	9.79491e-08	6.0317e-06	Homeobox-leucine zipper protein HOX6 (AHRD V3.3 *** A0A2G3DAJ5_CAPCH)
Solyc08g007040	109.09	160.22	27.7	236.36	530.31	189.74	1.71674	0.00841399	0.0466885	Glycine cleavage system H protein (AHRD V3.3 *** A0A2G2W3F1_CAPBA)
Solyc02g064940	112.97	89.98	20.67	235.89	191.21	398.1	1.87151	0.00112361	0.0107526	Leucine-rich repeat family protein (AHRD V3.3 *** G3CHK6_PONTR)
Solyc02g081340	25.43	20.09	2.81	234.9	79.7	151.96	3.25797	4.04522e-06	0.000133088	Glutathione S-transferase (AHRD V3.3 *** E1AWJ7_CAPAN)
Solyc05g025600	102.41	165.33	40.42	234.72	657.08	213.57	1.85047	0.00351521	0.0248355	Photosystem II reaction center X protein (AHRD V3.3 *** A0A2G3CGE7_CAPCH)
Solyc02g083860	68.64	59.71	17.3	234.69	79.58	185.41	1.75274	0.00162482	0.0141977	2-oxoglutarate (2OG) and Fe(II)-dependent oxygenase superfamily protein (AHRD V3.3 *** A0A2U1QGX7_ARTAN)
Solyc09g098540	110.69	150.94	63.29	229.01	371.46	297.64	1.47269	7.02754e-05	0.00130483	Chitinase-like protein (AHRD V3.3 *** Q6JX03_GOSHI)
Solyc03g093800	449.47	504.55	506.19	228.3	90.09	116.25	-1.79619	8.7265e-07	3.76833e-05	glycine-rich cell wall structural protein 2 (AHRD V3.3 *-* XP_004235193.1)
Solyc12g088170	38.86	33.53	2.79	225.06	66.47	139.63	2.51236	0.00163584	0.0142641	HXXXD-type acyl-transferase family protein (AHRD V3.3 *** F4JBC7_ARATH)
Solyc10g150145	124.28	192.6	30.24	224.99	259.13	321.49	1.21393	0.0341931	0.125321	Late embryogenesis abundant (LEA) hydroxyproline-rich glycoprotein family (AHRD V3.3 *** Q9SVC8_ARATH)
Solyc03g096850	129.7	167.82	46.66	224.75	311.76	216.55	1.14048	0.0137538	0.0666057	Rubredoxin family protein (AHRD V3.3 *** Q9FFJ2_ARATH)
Solyc10g005050	151.38	200.53	52.07	217.56	487.95	206.87	1.20303	0.0322459	0.120518	Protein CURVATURE THYLAKOID 1B, chloroplastic (AHRD V3.3 *** A0A2G3BDB1_CAPCH)
Solyc06g071790	136.72	163.19	81.11	217.37	337.28	215.24	1.02435	0.00331435	0.0238043	Elongation factor Tu (AHRD V3.3 *** A0A2G2WM97_CAPBA)
Solyc02g085730	93.52	91.84	55.42	217.34	115.75	300.07	1.35774	0.000262855	0.00367679	allene oxide cyclase
Solyc02g020940	88.81	99.91	25.67	216.74	361.55	222.18	1.92778	0.000167431	0.0026222	Glyceraldehyde-3-phosphate dehydrogenase (AHRD V3.3 *** A0A2G3D2C2_CAPCH)
Solyc09g082630	120.6	123.72	75.61	214.68	275.36	182.61	1.07386	0.000252193	0.00356358	1,2-dihydroxy-3-keto-5-methylthiopentene dioxygenase (AHRD V3.3 *** A0A2G2ZV75_CAPAN)
Solyc12g036170	75.03	137.57	13.16	213.27	364.81	200.38	1.80201	0.0106448	0.0556126	Photosynthetic NDH subcomplex B 4 (AHRD V3.3 *** A0A0F7GXZ5_9ROSI)
Solyc02g091930	468.31	511.11	333.46	212.66	113.27	138.99	-1.51707	1.91603e-07	1.07784e-05	Homeobox-leucine zipper protein HOX27 (AHRD V3.3 *** A0A2G3D8F8_CAPCH)
Solyc02g080810	98.19	158.14	46.82	211.72	386.29	184.8	1.38312	0.00567089	0.0352761	Aminomethyltransferase (AHRD V3.3 *** A0A2G2VBG4_CAPBA)
Solyc01g097520	133.46	156.45	75.06	210.44	204.94	365.98	1.07835	0.00205164	0.0168453	annexin 5
Solyc06g083680	118.17	169.13	66.68	209.6	419.27	229.43	1.29111	0.00351899	0.0248517	Photosystem I reaction center subunit IV (AHRD V3.3 *-* A0A2P6U4S6_CHLSO)
Solyc07g061790	147.04	126.24	124.09	209.55	409.66	217.55	1.07787	0.002087	0.0170386	Heme-binding protein 2-like (AHRD V3.3 *** A0A2K3NGA7_TRIPR)
Solyc01g008110	76.41	78.72	60.27	209.36	224.88	344.16	1.8333	2.18121e-14	6.98457e-12	Cytochrome P450 (AHRD V3.3 *** A0A200R3Q9_9MAGN)
Solyc05g009930	129.7	139.46	53.88	208.25	238.98	198.72	1.00699	0.00648951	0.0388028	Protein CHUP1, chloroplastic (AHRD V3.3 *** A0A2G3B6M5_CAPCH)
Solyc05g012580	659.58	848.51	850.81	207.81	215.47	443.14	-1.52676	9.68295e-06	0.000266236	Unknown protein
Solyc05g052240	57.03	59.21	6.2	207.26	83.88	169.09	1.89418	0.00809163	0.0454573	Chalcone-flavonone isomerase family protein (AHRD V3.3 *** A0A2G2ZJB2_CAPAN)
Solyc12g006460	27.72	17.21	18.12	205.93	299.28	366.93	3.80317	1.56996e-34	4.08465e-31	Cytochrome P450 (AHRD V3.3 *** A0A200PPF3_9MAGN)
Solyc09g064630	163.74	85.54	108.22	204.61	332.15	294.51	1.22371	0.00024558	0.00349624	Tetratricopeptide repeat (TPR)-like superfamily protein (AHRD V3.3 *-* F4K464_ARATH)
Solyc01g086960	282.36	303.51	606.84	203.82	143.69	193.37	-1.1832	0.00146035	0.0131129	Zinc finger A20 and AN1 domain stress-associated protein (AHRD V3.3 *** A0A2K3LXD0_TRIPR)
Solyc03g119700	119.19	142.64	45.16	199.71	286.23	184.56	1.13603	0.0109423	0.0566973	ATP-dependent Clp protease adapter protein ClpS (AHRD V3.3 *** A0A1U8FUF1_CAPAN)
Solyc06g082980	46.52	54.82	36.7	199.27	261.42	217.18	2.39314	5.67073e-24	6.21214e-21	Emopamil-binding (AHRD V3.3 *** A0A2U1L1I9_ARTAN)
Solyc09g082660	29.6	26.92	2.82	199.13	42.04	114.96	2.5735	0.00117027	0.0110668	Caffeoyl-CoA O-methyltransferase (AHRD V3.3 *** Q2YHM9_PLAMJ)
Solyc01g150176	799.99	608.05	1004.36	199	427.68	310.46	-1.38091	0.000276517	0.00379645	Gibberellin regulated protein (AHRD V3.3 *** A0A200Q364_9MAGN)
Solyc08g008630	140.2	148.34	31.13	198.35	276.27	191.04	1.07184	0.0491224	0.160988	beta-carotene isomerase D27, chloroplastic (AHRD V3.3 *** A0A2I4EYC2_9ROSI)
Solyc03g111100	337.5	429.19	760.99	196.01	133.39	82.09	-1.92144	2.23887e-05	0.000527744	At3g48510 (AHRD V3.3 *** Q9SMP6_ARATH)
Solyc12g009930	19.71	19.38	6.76	193.98	376.57	343.14	4.32349	7.37525e-21	5.48245e-18	Glycosyltransferase (AHRD V3.3 *** A0A288W8G2_GARJA)
Solyc10g054440	228.26	249.44	465.3	192.35	108.4	128.7	-1.17312	0.00232592	0.0185344	arginine decarboxylase 1
Solyc09g098310	351.87	304.16	482.21	191.89	117	236.89	-1.10829	0.000583743	0.00661406	Unknown protein
Solyc07g043460	28.55	20.23	10.81	191.14	295.95	306.06	3.73585	7.44915e-22	6.20186e-19	Cytochrome P450 (AHRD V3.3 *** A0A200PQ40_9MAGN)
Solyc07g065900	48.99	135.62	6.01	189.89	335.46	124.82	1.80763	0.0366827	0.131503	Fructose-bisphosphate aldolase (AHRD V3.3 *** A0A200Q3T9_9MAGN)
Solyc03g114450	92.29	63.29	23.97	188.8	348.82	266.36	2.17595	1.09726e-05	0.00029507	Calcium sensing receptor, chloroplastic (AHRD V3.3 *** A0A2G2WRE3_CAPBA)
Solyc04g078840	275.66	415.67	191.58	188.76	92.82	122	-1.13193	0.00181717	0.0153938	AREB
Solyc03g119600	42.64	69.57	18.78	188.31	128.74	216.7	1.97842	2.12253e-05	0.000502025	NIMIN2b protein (AHRD V3.3 *** Q0MR95_TOBAC)
Solyc06g009050	381.19	182.92	599.14	181.87	45.2	160.01	-1.65332	0.0051022	0.0325459	Adenine nucleotide alpha hydrolases-like superfamily protein (AHRD V3.3 *** O82240_ARATH)
Solyc06g082950	83.82	128.46	27.08	181.13	531.29	199.61	1.96033	0.00200851	0.0165828	Photosystem I reaction center subunit XI protein (AHRD V3.3 *** A0A2U1MVK5_ARTAN)
Solyc11g069430	95.71	152.76	49.48	179.49	384.29	265.55	1.49012	0.00159425	0.0140202	plasma membrane intrinsic protein 2.6
Solyc12g099650	50.63	103.94	22.79	179.19	921.99	213.18	2.92195	0.000126913	0.00209815	Photosystem II 5 kDa protein, chloroplastic (AHRD V3.3 *** A0A2G3B5K3_CAPCH)
Solyc11g008620	114.84	135.08	42.61	178.63	245.27	180.52	1.05773	0.0145797	0.0693467	Phosphoglycolate phosphatase (AHRD V3.3 *** A0A2G3B0Q7_CAPCH)
Solyc06g075960	110.65	114.82	107.05	178.14	388.47	235.64	1.23221	0.000944146	0.00945214	Histone H4 (AHRD V3.3 *-* F2E7L1_HORVV)
Solyc08g077900	491.98	567.81	866.54	175.65	278.97	80.71	-1.84754	0.000247394	0.00351006	Expansin-like B1 (AHRD V3.3 *** A0A1U8GH71_CAPAN)
Solyc12g044940	77.79	71.52	41.81	175.6	61.43	207.3	1.17966	0.00954182	0.0512129	NAD(P)-binding Rossmann-fold superfamily protein (AHRD V3.3 *** Q94AL3_ARATH)
Solyc12g056220	84.05	108.01	56.3	174.62	324.62	198.45	1.50001	4.93e-05	0.00099239	plasma membrane intrinsic protein 1.3
Solyc09g064940	304.65	232.86	351.66	174.03	99.41	162.63	-1.06556	0.000193224	0.00289336	Phenazine biosynthesis PhzF protein (AHRD V3.3 *** A0A200Q4V2_9MAGN)
Solyc10g077040	43.5	52.79	12.72	173.86	591.81	210.23	3.18801	6.35937e-07	2.94142e-05	Magnesium-protoporphyrin IX monomethyl ester [oxidative] cyclase, chloroplastic (AHRD V3.3 *** A0A1U8EC90_CAPAN)
Solyc01g105410	68.66	151.05	27.18	173.08	110.19	377.64	1.39561	0.0290084	0.11231	Protein EXORDIUM-like 2 (AHRD V3.3 *** B1Q489_CAPCH)
Solyc02g068430	270.41	333.57	417.9	171.17	126.64	166.63	-1.24138	9.65031e-07	4.12447e-05	Choline-phosphate cytidylyltransferase (AHRD V3.3 *** A0A2I0V8H3_9ASPA)
Solyc07g063410	421.43	473.79	565.79	170.57	47.75	89.75	-2.28682	2.75907e-07	1.45018e-05	NAC domain protein (AHRD V3.3 *** S5RDS7_9ROSA)
Solyc12g006260	217.96	289.23	146.04	169.69	55.16	60.31	-1.23418	0.0136096	0.0660921	Glycine rich protein-interacting protein (AHRD V3.3 *** Q4U602_TOBAC)
Solyc12g089220	415.65	285.26	360.45	169.27	97.19	148.83	-1.38288	1.66589e-07	9.55203e-06	Bifunctional nuclease 2 (AHRD V3.3 *** A0A2G2Y9Z2_CAPAN)
Solyc01g096660	108.23	95.41	58.25	168.43	241.34	149.73	1.10042	0.000957512	0.00954028	proline-rich family protein (AHRD V3.3 *** AT5G07020.1)
Solyc06g065990	60.34	93.62	27.31	167.9	337.4	169.39	1.91168	0.000181182	0.00276283	ATP synthase subunit b', chloroplastic (AHRD V3.3 *** A0A1U8GUM8_CAPAN)
Solyc04g074230	249.36	210.27	443.74	164.55	108.07	155.47	-1.12168	0.00185856	0.015687	SIG74 14-3-3 family protein
Solyc09g089730	56.24	48.01	12.06	164.54	218.31	161.5	2.19747	8.94254e-06	0.000251077	2-oxoglutarate (2OG) and Fe(II)-dependent oxygenase superfamily protein (AHRD V3.3 *** A0A2U1NTU8_ARTAN)
Solyc07g005390	79.13	61.12	19.6	163.13	199.71	163.12	1.72782	0.000265326	0.00369644	Aldehyde dehydrogenase 11A3 (AHRD V3.3 *** A0A2H1ZE23_ARATH)
Solyc08g078070	252.76	208	529.43	162.62	62.56	166.25	-1.3991	0.00502388	0.0322042	small GTP-binding protein A
Solyc09g011010	108.09	106.77	28.63	162.17	217.69	133.21	1.08062	0.0340249	0.124934	High-light-induced protein, chloroplastic (AHRD V3.3 *** A0A1U8FG85_CAPAN)
Solyc09g083435	18.19	28.52	61.96	161.24	118.16	163.19	1.97501	2.80887e-05	0.000635476	Proteinase inhibitor 1 PPI3A2 (AHRD V3.3 *** Q4FE23_SOLTU)
Solyc03g031920	68.73	85.79	30.85	157.81	88.14	196.88	1.23805	0.0038944	0.0267166	Metal-nicotianamine transporter YSL (AHRD V3.3 *** A0A1S6YG52_PHAEQ)
Solyc07g040990	248.56	280.9	252.07	156.85	104.35	101.64	-1.14129	8.2758e-07	3.61116e-05	Protein phosphatase 2C 77 (AHRD V3.3 *** A0A2G3BYZ4_CAPCH)
Solyc08g078950	80.86	78.12	40.25	155.37	120.97	190.72	1.20803	0.00010742	0.00182945	NIT1
Solyc10g086220	88.7	103.58	43.44	154.99	159.72	193.46	1.10071	0.000923799	0.00930685	12-oxophytodienoate reductase
Solyc10g085140	466.94	261.03	359.84	154.58	24.39	89.55	-2.10414	0.000158386	0.00250504	Alkyl transferase (AHRD V3.3 *** K7X479_SOLLC)
Solyc05g009420	67.25	47.19	44.48	151.94	75.49	200.39	1.38875	0.000172143	0.00266789	transmembrane protein (AHRD V3.3 *-* AT1G25400.2)
Solyc05g010030	74.87	65.9	16.19	151.67	81.8	132.49	1.20162	0.0333437	0.123227	Unknown protein
Solyc10g085010	143.12	100.4	541.55	151.27	25.95	108.34	-1.54452	0.042348	0.145211	PAR1-like protein (AHRD V3.3 *** A0A2U1KIG3_ARTAN)
Solyc06g005750	6.59	9.94	6.03	150.65	265.05	170.48	4.70562	4.62513e-49	2.40668e-45	Methylsterol monooxygenase 2-1 (AHRD V3.3 *** A0A1U8H5Y5_CAPAN)
Solyc11g011760	263.25	232.65	296.62	149.56	110.2	99.75	-1.1624	1.07643e-06	4.51712e-05	voltage-dependent L-type calcium channel subunit (AHRD V3.3 *** AT5G16550.1)
Solyc02g067050	17.11	53.01	4.58	148.7	145.03	121.21	2.48519	0.000471161	0.0056752	UPF0301 protein (AHRD V3.3 *** A0A2K3PAH7_TRIPR)
Solyc05g007780	52.78	79.8	23.76	148.64	246.22	127.33	1.73727	0.000328996	0.00433675	Photosynthetic NDH subcomplex L 2 (AHRD V3.3 *** A0A0F7GYP0_9ROSI)
Solyc12g007060	36.71	93.86	20.11	147.47	339.79	139.29	2.07497	0.000953722	0.00951196	serine-rich protein-like protein (AHRD V3.3 --* AT5G55980.1)
Solyc04g078920	234.25	261.56	245.12	147.4	100.62	116.87	-1.0469	9.81089e-09	8.5441e-07	Sterol carrier protein 2 (AHRD V3.3 *** Q9FMN0_ARATH)
Solyc08g083320	103.36	81.25	57.77	144.72	444.69	203.35	1.73758	0.000304715	0.00408656	Starch synthase, chloroplastic/amyloplastic (AHRD V3.3 *** K4CPX6_SOLLC)
Solyc09g083190	61.16	87.5	8.42	144.45	234.9	119.04	1.69398	0.0170615	0.0772498	NAD(P)H dehydrogenase 18 (AHRD V3.3 *** A0A0F7CYQ9_9ROSI)
Solyc01g008850	350.53	287.65	647.63	144.21	78.37	167.67	-1.7721	2.61381e-05	0.000599162	Non-specific serine/threonine protein kinase (AHRD V3.3 *** A0A2G2XP60_CAPBA)
Solyc02g150147	259.97	194.3	578.01	143.55	101.38	118.11	-1.54832	0.00056983	0.00651673	S-adenosylmethionine decarboxylase (AHRD V3.3 *-* Q6KC47_PRUPE)
Solyc01g058260	184.16	235.86	222.5	142.93	88.93	91.12	-1.0065	9.93245e-05	0.00171992	Nuclear poly(A) polymerase 3 (AHRD V3.3 *** A0A2G3B5G8_CAPCH)
Solyc06g081980	84.1	65.18	61.87	142.55	151.24	137.12	1.01447	1.05322e-07	6.44755e-06	Pyridoxal 5'-phosphate synthase pdxS subunit (AHRD V3.3 *** U9T0K3_RHIID)
Solyc09g018890	48.59	66.29	7.23	142.54	245.45	146.33	2.136	0.00166537	0.0144309	DUF2996 family protein (AHRD V3.3 *-* AT2G04039.1)
Solyc08g077880	64.9	55.51	29.85	139.84	239.29	139.47	1.79901	4.15538e-06	0.000135777	Chlorophyll A-B binding protein (AHRD V3.3 *** A0A200RAS0_9MAGN)
Solyc11g005340	98.23	71.94	24.64	139.76	258.38	109.84	1.41388	0.0100769	0.0533691	Plastid-lipid associated protein PAP / fibrillin family protein (AHRD V3.3 *** F4KFC4_ARATH)
Solyc09g007900	35.24	39	77.36	138.64	112.11	89.35	1.13692	0.00410601	0.0276781	Phenylalanine ammonia-lyase (AHRD V3.3 *** A0A2G3BJ81_CAPCH)
Solyc01g108513	36.53	21.72	24.56	136.88	25.26	61.11	1.39205	0.0133527	0.0651944	Alpha/beta-Hydrolases superfamily protein (AHRD V3.3 *** A0A2U1KK17_ARTAN)
Solyc08g016080	69.24	89.47	18.35	136.11	155.47	99.6	1.16123	0.0298485	0.114625	High chlorophyll fluorescence phenotype 173 (AHRD V3.3 *** Q8W4D6_ARATH)
Solyc06g074090	28.78	25.58	20.84	136.09	160.22	200.82	2.71015	4.2778e-36	1.27197e-32	7-dehydrocholesterol reductase (AHRD V3.3 *** A0A2G2WMN4_CAPBA)
Solyc07g056140	63.26	53.02	23.82	136.05	309.18	203.53	2.22879	1.16133e-06	4.83439e-05	ADP-glucose pyrophosphorylase small subunit
Solyc08g082400	63.52	73.17	29.57	135.95	196.21	112.73	1.42681	0.000497864	0.00589115	Chlororespiratory reduction31 (AHRD V3.3 *** A0A0F7GYA7_9ROSI)
Solyc11g006020	70.26	96.54	26.31	135.04	216.97	131.27	1.37196	0.00403628	0.0273384	NADH dehydrogenase-like complex O (AHRD V3.3 *-* A0A0F7GY98_9ASPA)
Solyc12g099940	58.64	69.02	28.92	134.42	178.96	145.8	1.62149	7.71027e-05	0.0014065	Acyl-CoA N-acyltransferases (NAT) superfamily protein (AHRD V3.3 *** AT2G06025.6)
Solyc02g065280	83.63	61.25	61.72	134.23	147.82	169.79	1.11048	3.20705e-08	2.33397e-06	Methylesterase 1 (AHRD V3.3 *** A0A2G3D300_CAPCH)
Solyc02g089080	51.45	53.97	21.11	133.79	231.11	153.88	2.04504	1.27869e-06	5.25983e-05	Protein RALF-like 27 (AHRD V3.3 --* A0A2G3D352_CAPCH)
Solyc06g061230	58.03	78.76	53.12	133.51	78.52	210.59	1.10935	0.00245899	0.0192992	metallocarboxypeptidase inhibitor precursor (AHRD V3.3 -** NP_001275375.1)
Solyc10g083360	67.97	69.56	36.67	132.62	133.68	121.45	1.15611	4.26474e-05	0.000892233	Calmodulin-binding family protein, putative, expressed (AHRD V3.3 *** Q2QXN6_ORYSJ)
Solyc02g084240	85.22	95.87	68.64	132.2	242.68	124.87	1.00839	0.0044043	0.0292078	H1 histone-like protein
Solyc08g081910	204.18	177.54	272.15	132.1	89.76	109.12	-1.01469	0.000100446	0.00173357	V-type proton ATPase subunit E (AHRD V3.3 *** A0A2G3DAR4_CAPCH)
Solyc07g065980	234.33	214.26	114	129.95	55.8	74.12	-1.13189	0.00408041	0.0275431	alkaline alpha-galactosidase seed imbibition protein
Solyc04g005100	44.33	26.1	11.46	129.88	120.09	205.83	2.4635	2.24485e-07	1.22315e-05	transcription factor MYB1R1-like (AHRD V3.3 *** A0A2I4GKI8_9ROSI)
Solyc02g077710	82.02	64.18	40.31	129.79	132.42	191.58	1.2653	3.72315e-05	0.000798904	protein E6-like (AHRD V3.3 *-* A0A2I4DTB4_9ROSI)
Solyc12g011450	28.63	51.2	0.84	129.16	915.84	99.8	3.90041	0.00938232	0.0506128	Chlorophyll a-b binding protein, chloroplastic (AHRD V3.3 *** A0A1U8G201_CAPAN)
Solyc01g005560	184.24	176.91	290.05	127.74	51.94	102.23	-1.35101	0.000362669	0.00463104	Isocitrate dehydrogenase [NADP] (AHRD V3.3 *** A0A2G3BR90_CAPCH)
Solyc07g043500	43.97	31.5	15.12	127.22	296.7	249.18	2.90243	9.0498e-10	1.07749e-07	Glycosyltransferase (AHRD V3.3 *** C5NN15_CATRO)
Solyc03g120390	182.39	149.05	218.13	125.96	32.68	86.33	-1.21404	0.00879714	0.0482463	auxin-regulated IAA15
Solyc08g079180	60.87	70.64	36.89	125.26	153.26	111.64	1.21724	4.95911e-05	0.000995309	Elongation factor G (AHRD V3.3 *** A0A2G3AEH8_CAPAN)
Solyc02g065220	77.56	61.47	28.82	125.2	131.28	167.77	1.33213	0.000270574	0.00373565	Cytochrome P450 (AHRD V3.3 *** A0A1U9X5Y9_THAGA)
Solyc01g097460	68.93	77.28	54.48	123.76	176.35	118.52	1.06065	8.74401e-05	0.00155942	Ribose 5-phosphate isomerase A (AHRD V3.3 *** A0A1Y1IHK3_KLENI)
Solyc03g025390	18.31	21.87	6.96	123.74	157.01	146.21	3.18496	1.22265e-14	3.97628e-12	Short-chain dehydrogenase TIC 32, chloroplastic (AHRD V3.3 *** A0A2G2X6Q5_CAPBA)
Solyc01g099810	215.65	186.43	269.97	123.38	76.71	86.61	-1.23684	5.94921e-06	0.000179459	Serine/arginine-rich-splicing factor SR34 (AHRD V3.3 *-* A0A0M9UMW1_NICAT)
Solyc07g062500	197.12	136.71	245.43	123.18	24.31	72.47	-1.44614	0.00769215	0.0440695	Cytochrome (AHRD V3.3 *** A0A2G2WF27_CAPBA)
Solyc11g066270	45.04	45.46	3.17	122.3	186.7	221.87	2.52178	0.000997934	0.00983475	xyloglucan endotransglucosylase-hydrolase 6
Solyc12g098590	13.52	12.58	1.14	120.89	31.35	80.2	3.07897	9.50497e-05	0.00166249	Glycosyltransferase (AHRD V3.3 *** A0A2I4GJH4_9ROSI)
Solyc05g013440	55.85	43.37	34.98	120.64	126.15	149.67	1.50913	2.70354e-13	7.12298e-11	Amine oxidase (AHRD V3.3 *** A0A2G2VMP6_CAPBA)
Solyc09g065180	63.51	77.79	41.8	120.44	216.09	123.37	1.34051	0.000274632	0.00378055	binding protein precursor AF106660
Solyc04g082630	70.65	74.71	30.17	120.03	229.01	121.93	1.43673	0.00127477	0.0118451	Glyceraldehyde-3-phosphate dehydrogenase (AHRD V3.3 *** A0A2G2X1C8_CAPBA)
Solyc02g087060	76.83	63.45	18.85	119.23	164.68	145.63	1.4214	0.0038934	0.0267166	WAT1-related protein (AHRD V3.3 *** K4BBL3_SOLLC)
Solyc12g096520	271.34	178.69	287.03	119.21	57.71	82.61	-1.54094	4.66135e-06	0.000147225	Protein phosphatase 2C (AHRD V3.3 *** Q8S8Z0_MESCR)
Solyc01g087270	7.29	12.4	0	119.18	173.45	42.73	4.1143	1.66945e-05	0.000412195	Carotenoid cleavage dioxygenase 1 (AHRD V3.3 *-* A0A160HSC8_VACMY)
Solyc01g010270	57.72	56.05	45.91	118.87	104.8	110.49	1.03468	4.20891e-13	1.06834e-10	Protein SPIRAL1 (AHRD V3.3 *** A0A2G3DFN1_CAPCH)
Solyc02g065780	43.88	55.88	15.84	118.44	164.3	209.42	2.04822	2.38783e-05	0.000557179	Protein RALF-like 27 (AHRD V3.3 *** A0A2G3D352_CAPCH)
Solyc03g114950	75.99	79.64	26.06	117.32	117.01	144.16	1.05724	0.0101556	0.0536767	ABC transporter B family member 27 (AHRD V3.3 *** A0A1U8FW31_CAPAN)
Solyc02g065680	72.35	70.01	54.29	116.59	143.15	141.91	1.0271	4.13743e-08	2.88015e-06	Amino acid transporter (AHRD V3.3 *** A0A200QY84_9MAGN)
Solyc06g068090	254.32	268.74	308.85	115.91	79.06	125.6	-1.41762	3.07016e-10	4.09631e-08	phospholipase PLDa1
Solyc08g082590	17.93	21.19	0.73	114.66	133.67	130.28	3.26246	0.000135882	0.00221476	Glutaredoxin (AHRD V3.3 *** A0A2U1KGP9_ARTAN)
Solyc07g006280	145.07	111.72	500.19	113.79	111.1	86.58	-1.32208	0.0237346	0.0974958	Tetraspanin (AHRD V3.3 *** A0A200Q8V3_9MAGN)
Solyc04g081730	144.68	146.61	308.14	113.65	88.69	117.98	-1.04054	0.00836913	0.0465016	DNA ligase (AHRD V3.3 -** AT1G75860.1)
Solyc07g043130	18.69	33.83	7.49	111.88	112.75	136.14	2.58797	1.15248e-07	6.91286e-06	Phototropic-responsive NPH3 family protein (AHRD V3.3 *** A0A2U1NE60_ARTAN)
Solyc01g105030	37.15	45.26	5.72	111.51	628.28	149.23	3.39023	5.12548e-05	0.00102382	Chlorophyll a-b binding protein, chloroplastic (AHRD V3.3 *** A0A2G3AWK5_CAPCH)
Solyc04g012160	357.15	294.85	364.21	110.86	53.93	80.18	-2.10511	3.39895e-12	7.14603e-10	SNF1-related kinase
Solyc01g089880	62.79	58.24	30.33	110.31	84.6	115.02	1.01287	0.000953946	0.00951196	PRA1 family protein (AHRD V3.3 *** A0A2G3AMA6_CAPAN)
Solyc10g007670	70.47	78.78	36.19	110.28	157.23	107.12	1.01744	0.00471907	0.0307234	hypothetical protein (AHRD V3.3 *-* AT2G33180.1)
Solyc07g062870	62.76	75.05	42.5	110.26	177.21	101.5	1.11421	0.00142581	0.0128861	30S ribosomal protein S20, chloroplastic (AHRD V3.3 *** A0A2G3C1Q1_CAPCH)
Solyc01g010185	82.05	91.56	54.38	110.19	165.71	192.57	1.02657	0.000762333	0.00806232	Retrovirus-related Pol polyprotein from transposon TNT 1-94 (AHRD V3.3 *-* A0A2K3MSD0_TRIPR)
Solyc01g005520	75.81	78.41	29.89	109.98	170.45	91.07	1.02805	0.0202648	0.0874543	Protein LOW PSII ACCUMULATION 1, chloroplastic (AHRD V3.3 *-* A0A1J3E7D8_NOCCA)
Solyc03g112150	41.49	54.07	27.56	109.97	156.97	95.91	1.56692	4.74118e-06	0.000148676	Elongation factor Tu (AHRD V3.3 *** A0A2G3CY71_CAPCH)
Solyc08g007130	17	10.88	3.43	108.75	88.32	144.26	3.44098	4.47573e-11	7.11129e-09	Beta-amylase (AHRD V3.3 *** A0A2G3DCL2_CAPCH)
Solyc11g013810	43.99	32.33	22.94	108.67	145.47	169.8	2.08844	4.12976e-12	8.42714e-10	Nitrate reductase (AHRD V3.3 *** Q8LT13_SOLTU)
Solyc10g008410	20.75	31.94	16.43	108.63	124.65	162.24	2.48999	4.14987e-13	1.06636e-10	E3 ubiquitin-protein ligase RMA1H1 (AHRD V3.3 *** A0A2G3BCW2_CAPCH)
Solyc01g108490	38.86	46.56	31.64	108.62	49.83	129.53	1.26554	0.000454665	0.00552768	Carboxypeptidase (AHRD V3.3 *** A0A1U8E723_CAPAN)
Solyc05g006390	147.46	107.66	460.63	108.41	72.3	141.36	-1.18737	0.03347	0.123562	CDP-diacylglycerol-glycerol-3-phosphate 3-phosphatidyltransferase (AHRD V3.3 *** Q8VYY6_ARATH)
Solyc11g011170	62.88	60.43	25.15	108.01	91.3	109.2	1.04177	0.00342266	0.0243553	Senescence-associated family protein (AHRD V3.3 *** A0A2U1QIG8_ARTAN)
Solyc01g150152	245.09	241.63	442.61	108	44.62	69.39	-2.11401	3.11285e-07	1.59978e-05	Unknown protein
Solyc08g078040	138.93	104.04	177.73	107.18	29.68	55.08	-1.17668	0.013038	0.0642426	FAD/NAD(P)-binding oxidoreductase family protein (AHRD V3.3 *** A0A2U1Q205_ARTAN)
Solyc01g109040	35.89	56.62	12.46	107.02	258.76	108.46	2.13554	0.000347981	0.00451269	Cytochrome b6-f complex subunit 7 (AHRD V3.3 *** A0A1U8DXD4_CAPAN)
Solyc10g080370	207.14	147.94	990.45	106.58	33.76	97.02	-2.63002	0.00228663	0.0182632	Unknown protein
Solyc10g011660	41.77	33.33	12.64	106.57	79.45	226.52	2.20733	1.67638e-05	0.000413415	Auxin-responsive GH3 family protein (AHRD V3.3 *** A0A2U1NZC8_ARTAN)
Solyc08g008370	115.41	101.55	373.09	106.44	91.12	86.59	-1.0907	0.0408206	0.141643	DCD (Development and Cell Death) domain protein (AHRD V3.3 *-* A0A2U1P2J5_ARTAN)
Solyc07g007250	10.4	4.09	11.34	106.03	84.98	43.26	3.1461	1.45889e-09	1.68696e-07	Metallocarboxypeptidase inhibitor (AHRD V3.3 *** A0A2G3BXM1_CAPCH)
Solyc08g076290	39.84	49.05	4.08	105.26	198.14	114.41	2.15767	0.00242983	0.0191136	Plastidal glycolate/glycerate translocator 1, chloroplastic (AHRD V3.3 *** A0A2G2XLX5_CAPBA)
Solyc02g055440	63.7	73.67	22.74	104.11	202.13	100.12	1.35703	0.00355441	0.0250106	E3 ubiquitin-protein ligase%2C putative (DUF177) (AHRD V3.3 *** AT3G19800.2)
Solyc02g092700	58.39	62.97	23.16	104.1	115.04	82.94	1.07155	0.00706109	0.0413922	DUF1230 family protein (DUF1230) (AHRD V3.3 *** AT5G67370.1)
Solyc09g007150	11.65	12.12	9.74	103.29	82.38	100.96	3.07415	2.95681e-81	6.1543e-77	Glutathione S-transferase (AHRD V3.3 *** A0A200QHH9_9MAGN)
Solyc01g109790	66.08	49.8	9.75	102.63	184.09	176.91	1.89953	0.00202745	0.0166861	ADP-glucose pyrophosphorylase large subunit 1
Solyc09g091580	58.34	39.3	16.72	102.59	108.17	101.96	1.45497	0.000577662	0.00658055	Protein kinase domain (AHRD V3.3 *** A0A200QUN4_9MAGN)
Solyc06g068130	150.5	55.57	42.9	102.37	217.7	234.8	1.14984	0.0333404	0.123227	Tetratricopeptide repeat (TPR)-like superfamily protein (AHRD V3.3 *-* F4K464_ARATH)
Solyc01g106790	66.16	47.6	16.28	102.17	109.05	104.8	1.2793	0.00622624	0.0377052	Tubulin alpha-6 chain, putative (AHRD V3.3 *** Q8LED1_ARATH)
Solyc05g016060	211.72	154.92	799.11	101.8	14.27	69.83	-2.72373	0.00053735	0.00623781	cysteine-rich and transmembrane domain-containing protein WIH1 (AHRD V3.3 *-* XP_004239248.1)
Solyc01g097770	51.18	55.05	15.71	101.45	164.38	93.51	1.58225	0.00140846	0.0127626	phototropin 2
Solyc05g056300	48.03	49.07	15.43	101.4	200.27	112.72	1.89532	0.000170389	0.00265403	Thioredoxin F-type, chloroplastic (AHRD V3.3 *** A0A2G2V655_CAPBA)
Solyc01g096240	54.23	69.23	29.42	100.3	175.88	84.13	1.25373	0.00389303	0.0267166	plant/protein (AHRD V3.3 *** AT3G61870.1)
Solyc01g102610	29.08	32.34	2.68	100.12	182.69	100.91	2.61397	0.000473649	0.00569858	Ferric reduction oxidase 6 (AHRD V3.3 *** A0A2G3BUN6_CAPCH)
Solyc12g005860	140.21	136.7	253.01	99.67	44.65	96.46	-1.19108	0.00331956	0.0238171	Aconitate hydratase (AHRD V3.3 *** Q9FVE9_TOBAC)
Solyc05g053080	259.69	317.63	272.99	98.62	17.86	143.35	-1.77641	0.00360802	0.0252938	Unknown protein
Solyc04g078640	155.5	156.96	227.02	97.66	55.41	117.62	-1.05658	0.00131722	0.0121312	Ethylene-responsive transcription factor RAP2-1 (AHRD V3.3 *** A0A1U8GBU2_CAPAN)
Solyc04g071340	18.78	45.08	3.87	97.54	215.58	92.48	2.62403	0.000441294	0.00539982	Fructose-1,6-bisphosphatase (AHRD V3.3 *** A6N9A0_FLALI)
Solyc05g024430	42.71	46.5	20.6	97.44	160.96	89.29	1.68369	1.36382e-05	0.000354388	transmembrane protein (AHRD V3.3 *-* AT4G13500.1)
Solyc09g010120	61.02	76.85	33.67	97.37	156.41	108.42	1.05593	0.00412933	0.0278149	hypothetical protein (AHRD V3.3 *** AT2G36145.1)
Solyc06g084050	48.03	64.52	6.62	96.62	389.24	88.14	2.31351	0.00582819	0.035935	Photosystem II reaction center W protein, chloroplastic (AHRD V3.3 *** A0A2G2WN23_CAPBA)
Solyc08g077330	193.55	121.37	302.06	96.47	12.76	107.41	-1.58188	0.0225629	0.0941698	Expansin-like B1 (AHRD V3.3 *** A0A2G3DCC1_CAPCH)
Solyc05g012600	62.01	62.76	42.36	96.41	135.11	109.12	1.02126	7.57396e-05	0.00138732	hypothetical protein (AHRD V3.3 *** AT2G03420.1)
Solyc03g122310	206.8	173.22	262.38	96.38	63.96	60.48	-1.56564	6.82103e-08	4.50708e-06	Aldehyde dehydrogenase (AHRD V3.3 *** Q69P84_ORYSJ)
Solyc09g083290	21.71	36.27	9.41	95.54	212.63	128.1	2.71383	2.84588e-07	1.48456e-05	auxin-regulated IAA14
Solyc07g047840	41.09	58.04	30.16	93.98	120.56	127.84	1.38779	2.10087e-06	7.80848e-05	chaperone (AHRD V3.3 *** AT5G15802.1)
Solyc04g073990	188.99	260.91	493.86	93.18	81.81	73.39	-1.95856	1.31824e-06	5.39941e-05	annexin p34
Solyc04g010190	55.61	57.51	20.66	93.12	125.54	81.92	1.16549	0.00732227	0.0425544	FKBP-type peptidyl-prolyl cis-trans isomerase (AHRD V3.3 *** AT3G12345.1)
Solyc03g007030	48.81	43.81	7.86	92.67	94.13	82.72	1.4209	0.015875	0.0734435	CDGSH iron-sulfur domain-containing protein NEET (AHRD V3.3 *** A0A1U8HGA0_CAPAN)
Solyc01g080870	161.99	124.02	131.83	92.25	44.58	69.44	-1.04527	0.000286585	0.00390889	Protein NRT1/ PTR FAMILY 7.3 (AHRD V3.3 *** A0A2G3DJ73_CAPCH)
Solyc11g012360	161.94	160.13	149.06	91.82	56.07	35.2	-1.37564	0.000176655	0.00271158	Tonoplast dicarboxylate transporter (AHRD V3.3 *** A0A2G3AZI6_CAPCH)
Solyc08g005010	49.09	56.04	16.82	91.55	191.44	119.74	1.74397	0.000470915	0.0056752	CAAX amino terminal protease (AHRD V3.3 *** A0A200PSV1_9MAGN)
Solyc10g045240	35.01	52.87	31.03	91.05	105.42	99.06	1.30721	2.40914e-07	1.30244e-05	Beta-glucosidase (AHRD V3.3 *** F8R893_9MAGN)
Solyc02g086650	8.26	7.66	9.95	90.64	81.66	100.57	3.37471	1.19988e-74	1.24872e-70	Phosphoenolpyruvate/phosphate translocator 2, chloroplastic (AHRD V3.3 *** A0A2G2XHT3_CAPBA)
Solyc12g098640	44.65	48.02	38.29	90.36	98.61	96.42	1.10157	6.08303e-14	1.78327e-11	Cycloeucalenol cycloisomerase (AHRD V3.3 *** A0A2G2YAV1_CAPAN)
Solyc08g078670	48.36	59.1	32.84	89.95	102.57	126.56	1.17512	9.51535e-06	0.000262669	Eukaryotic aspartyl protease family protein (AHRD V3.3 *** A0A061G3B8_THECC)
Solyc03g115980	31.01	56.68	4.56	89.69	412.57	100.71	2.7645	0.00142704	0.0128917	Geranylgeranyl diphosphate reductase, chloroplastic (AHRD V3.3 *** A0A2G2WR46_CAPBA)
Solyc04g077440	42.06	41.93	36.46	89.66	124.74	137.06	1.53133	8.45423e-12	1.54356e-09	Squalene epoxidase (AHRD V3.3 *** Q8GSM8_MEDTR)
Solyc01g009810	21.84	19.23	6.63	89.62	7.88	69.28	1.75941	0.0235714	0.0970308	Leucine-rich repeat protein (AHRD V3.3 *** A5HKK5_TOBAC)
Solyc10g008740	50.35	61.54	37.76	88.21	170.06	82.52	1.20116	0.00188212	0.0158281	Mg-protoporphyrin IX chelatase (AHRD V3.3 *** A0A2G2YJA3_CAPAN)
Solyc03g007370	37.54	31.01	5.37	87.99	68.87	72.98	1.63652	0.00667714	0.0396287	Sigma factor (AHRD V3.3 *** A0A0G2STU5_9ROSI)
Solyc01g100490	188.73	113.55	178.01	87.54	43.17	88.75	-1.16979	0.00077544	0.00817629	chloronerva
Solyc02g032100	168.98	98.48	149.21	87.49	34.08	84.02	-1.052	0.00859133	0.0473878	Zinc transporter protein (AHRD V3.3 *** A5BDR3_VITVI)
Solyc01g094370	151.54	153.77	214.25	87.38	67.25	100.7	-1.0603	1.91684e-05	0.000461237	remorin 2
Solyc01g097910	51.93	59.09	25.96	87.15	106.73	88.66	1.04485	0.00189375	0.0158938	Rubredoxin (AHRD V3.3 *** E5GBR8_CUCME)
Solyc03g033410	167.09	91.28	329.15	87.1	87.94	92.12	-1.18388	0.0126477	0.0629482	Ubiquitin-conjugating enzyme (AHRD V3.3 *** A0A200QCU7_9MAGN)
Solyc02g093180	626.92	172.75	1164.26	87.03	3.85	37.77	-4.00121	0.000927582	0.00934044	HXXXD-type acyl-transferase family protein (AHRD V3.3 *** A0A2K3L8P7_TRIPR)
Solyc06g048820	42.91	52.18	30.82	86.72	126.98	164.36	1.5315	7.77066e-06	0.000224132	Wound-induced protein 1 (AHRD V3.3 *** A0A2G3C5E3_CAPCH)
Solyc12g011150	32.38	27.84	3.12	86.68	69.26	87.88	2.09322	0.000101676	0.00175334	Unknown protein
Solyc03g045070	11.59	19.86	0.67	86.54	130.07	117.69	3.39756	6.78312e-05	0.00126736	ammonium transporter AF118858
Solyc01g008250	47.96	47.97	27.97	85.84	128.72	79.85	1.25339	0.000173252	0.0026791	Thioredoxin (AHRD V3.3 *** A0A2U1L6U5_ARTAN)
Solyc11g010500	140.18	79.59	256.7	85.73	52.38	82.03	-1.16503	0.0105321	0.0551347	Mitochondrial uncoupling protein 6 (AHRD V3.3 *** A0A2G3B0B9_CAPCH)
Solyc04g072035	48.6	46.22	51.45	85.72	125.21	127.15	1.23492	2.13055e-07	1.17006e-05	Inositol polyphosphate 5-phosphatase I (AHRD V3.3 *** F4HT46_ARATH)
Solyc03g063600	150.35	131.86	320.17	85.31	32.11	76.24	-1.68457	0.000546044	0.00632111	Guanylate kinase 1 (AHRD V3.3 *** A0A2G2X5F7_CAPBA)
Solyc07g062700	698.44	792.12	1331.21	84.91	51.64	102.09	-3.61515	6.13584e-23	5.55267e-20	Calcium-binding EF-hand family protein (AHRD V3.3 *** A0A2U1MZJ3_ARTAN)
Solyc08g080320	47.78	60.46	18.8	84.6	143.68	101.58	1.38722	0.00233643	0.0185754	BAG family molecular chaperone regulator 2 (AHRD V3.3 *** A0A1J3K248_NOCCA)
Solyc10g081980	124.4	103.35	390.78	84.58	45.92	62.4	-1.6095	0.00197002	0.0163493	Late embryogenesis abundant (LEA) hydroxyproline-rich glycoprotein family (AHRD V3.3 *** A0A2U1KP17_ARTAN)
Solyc07g007060	156.46	131.23	246.87	84.28	27.46	81.66	-1.52289	0.000837777	0.00866243	Metal tolerance protein (AHRD V3.3 *** E5GC92_CUCME)
Solyc03g119690	33.89	50.69	11.59	83.86	102.53	109.71	1.62613	0.000832696	0.00862276	Eukaryotic aspartyl protease family protein (AHRD V3.3 *** Q9C6M0_ARATH)
Solyc11g012640	36.24	57.13	29.34	83.57	131.45	74.94	1.24015	0.00103596	0.0101067	transmembrane protein (AHRD V3.3 *-* AT4G16410.1)
Solyc06g071050	49.38	53.62	22.84	83.24	95.22	122.68	1.24957	0.000381581	0.00482224	Hypersensitive-induced response protein (AHRD V3.3 *** A6YGE4_CARPA)
Solyc02g085020	12.94	12.43	1.35	83.1	22.56	46.59	2.5002	0.000939152	0.00941595	dihydroflavonol 4-reductase
Solyc02g093080	47.58	64.36	28.48	82.17	136.03	80.81	1.11787	0.00401738	0.0272637	2-oxoglutarate (2OG) and Fe(II)-dependent oxygenase superfamily protein (AHRD V3.3 *** A0A2U1Q3D7_ARTAN)
Solyc12g007010	48.45	59.49	17.09	82.09	120.06	78.64	1.18022	0.0115694	0.0591513	Iron-sulfur cluster carrier protein (AHRD V3.3 *** A0A2T0U724_9SPHI)
Solyc02g094030	140.48	114.57	228.5	82.02	46.73	99.38	-1.18185	0.00241849	0.019046	DSR6 (AHRD V3.3 *** A0A076V4W1_CAPAN)
Solyc07g006040	17.8	17.29	6.13	81.54	70.33	71.52	2.39843	7.6357e-09	7.0013e-07	DNA-directed RNA polymerase subunit beta (AHRD V3.3 *** AT4G30845.1)
Solyc09g011080	27.36	24.22	4.55	81.51	126	56.66	2.26353	0.00031303	0.00416587	Ribulose bisphosphate carboxylase/oxygenase activase, chloroplastic (AHRD V3.3 *** A0A2G2VP29_CAPBA)
Solyc10g079930	76.35	103.18	144.81	81.3	15.91	27.77	-1.42324	0.015429	0.0720044	Glycosyltransferase (AHRD V3.3 *** A0A0A1WDH9_NICAT)
Solyc09g065370	147.46	122.65	172.27	81.16	58.82	62.4	-1.14543	1.95352e-06	7.4063e-05	17.6 kDa class II heat shock protein (AHRD V3.3 *** O23338_ARATH)
Solyc08g083360	12.23	35.05	0.85	81.15	217.52	67.09	2.97338	0.00241791	0.019046	Photosynthetic NDH subcomplex B 3 (AHRD V3.3 *** A0A0F7GXX2_9ROSI)
Solyc06g075670	169.62	244.27	284.78	81.1	78.6	149.01	-1.22803	0.0216119	0.0915239	MYB transcription factor (AHRD V3.3 *-* B4FPU3_MAIZE)
Solyc10g086730	42	50	19.28	81.1	129.05	85.75	1.42405	0.000434576	0.00533643	Fructose-1,6-bisphosphatase (AHRD V3.3 *** B6TSK5_MAIZE)
Solyc10g011740	210.98	174.87	532.27	80.51	71.01	85.71	-1.99942	1.61933e-05	0.000403167	Ubiquitin-conjugating enzyme (AHRD V3.3 *** H6VUS9_9FABA)
Solyc08g075540	129.79	129.46	177.5	80.5	70.39	50.36	-1.20404	5.5538e-05	0.00108727	alternative oxidase
Solyc04g011400	135.51	140.8	177.65	80.42	62.04	75.73	-1.09268	6.0059e-08	4.03248e-06	UDP-glucuronic acid decarboxylase (AHRD V3.3 *** G5DXR5_SILLA)
Solyc12g150101	21.02	44.44	5.55	80.38	232.67	62.52	2.44681	0.00122179	0.0114448	Photosystem II reaction center X protein (AHRD V3.3 *** A0A2G2X3Z0_CAPBA)
Solyc12g005910	173.08	209.86	248.45	79.91	42.46	72.3	-1.73482	2.80628e-09	2.96522e-07	B-cell receptor-associated 31-like (AHRD V3.3 *** A0A200QH03_9MAGN)
Solyc12g010550	112.33	170.44	335.68	79.15	144.94	49.6	-1.18943	0.0349421	0.127126	counting factor 45-1-like (AHRD V3.3 --* XP_013669773.1)
Solyc01g010230	35.91	56.02	27.79	79.11	58.23	127.31	1.11092	0.00285885	0.0214972	MDIS1-interacting receptor like kinase 2 (AHRD V3.3 --* XP_024448779.1)
Solyc07g043160	37.25	51.99	12.89	78.95	93.36	82.84	1.32702	0.00462691	0.0303226	Glycosyltransferase (AHRD V3.3 *** Q94IF2_TOBAC)
Solyc10g074740	133.51	132.52	362.94	78.94	42.65	53.62	-1.89701	0.000107806	0.00183321	Calcium-binding protein CAST (AHRD V3.3 *** A0A1U8EHD5_CAPAN)
Solyc03g118130	52.04	52.57	39.8	78.73	146.45	84.73	1.10511	0.00105464	0.0102576	Rubredoxin (AHRD V3.3 *** A0A2K3LH61_TRIPR)
Solyc01g104030	43.14	37.74	32.38	78.6	85.26	92.65	1.16112	6.44589e-13	1.5972e-10	Potassium channel AKT2 (AHRD V3.3 *** A0A1U8E6Z3_CAPAN)
Solyc01g109170	105.13	140.62	129.16	78.58	19.6	40.48	-1.40256	0.00240264	0.0189713	Cold-regulated plasma membrane protein 2 (AHRD V3.3 *** A0A1U8E7A7_CAPAN)
Solyc04g040160	35.67	37.03	9.43	78.35	97.68	69.2	1.5948	0.0012556	0.0117031	Protochlorophyllide-dependent translocon component 52, chloroplastic (AHRD V3.3 *** A0A2G2ZF87_CAPAN)
Solyc07g056570	448.51	364.06	506.46	77.94	73.26	41.06	-2.7887	2.36651e-17	1.11947e-14	notabilis
Solyc01g005410	141.96	116.18	176.61	77.37	54.76	67.55	-1.16096	2.2451e-06	8.24154e-05	Caleosin (AHRD V3.3 *** A0A200QL80_9MAGN)
Solyc12g009200	25.47	26.28	6.92	77.01	73.84	76.44	1.94748	3.92028e-05	0.000831817	Chlorophyll a-b binding protein, chloroplastic (AHRD V3.3 *** A0A2G3BP51_CAPCH)
Solyc10g074880	151.9	101.06	205.16	76.47	35.16	87.91	-1.29584	0.00223462	0.0179311	protein RETICULATA-RELATED 3, chloroplastic-like (AHRD V3.3 *** A0A2I4E4T7_9ROSI)
Solyc01g091320	1.16	2.76	0.66	76.33	122.99	99.62	6.04335	2.89936e-34	6.03473e-31	Methylsterol monooxygenase 1-2 (AHRD V3.3 *** A0A1U8H2N7_CAPAN)
Solyc10g011770	43.42	53.49	40.91	76.29	137.25	88	1.12855	0.000356803	0.00459845	Protein CURVATURE THYLAKOID 1A, chloroplastic (AHRD V3.3 *** A0A2G3BDI0_CAPCH)
Solyc09g011490	27.26	22.38	44.5	75.83	50.03	71.49	1.02009	0.00265476	0.020435	Glutathione S-transferase (AHRD V3.3 *** C0LF68_CAPAN)
Solyc04g150104	27.21	41.98	5.82	75.7	140.15	44.7	1.83281	0.00820091	0.0458484	Kirola (AHRD V3.3 *** A0A2G2WRW0_CAPBA)
Solyc09g082690	29.78	12.88	3.05	75.66	66.7	14.15	1.80314	0.0268112	0.106538	superoxide dismutase
Solyc07g055930	42.8	44.38	18.65	75.55	53.04	96.96	1.07652	0.0041951	0.0281486	Hexosyltransferase (AHRD V3.3 *** A0A2G2WG07_CAPBA)
Solyc07g062970	103.21	81.39	161.65	75.21	39.29	59.29	-1.03602	0.00497048	0.0319702	protein phosphatase 2C
Solyc06g076670	147.52	114.99	211.74	74.07	83.96	58.06	-1.12718	0.000458462	0.00556734	RNA-binding (RRM/RBD/RNP motifs) family protein (AHRD V3.3 *-* A0A1P8AVT0_ARATH)
Solyc04g072700	142.25	188.92	148.71	73.81	29.59	17.16	-2.11185	3.74419e-05	0.000801455	Heavy metal-associated isoprenylated plant protein (AHRD V3.3 *** A0A2R6RNU7_ACTCH)
Solyc05g052760	158.76	158.18	145.96	73.81	79.65	66.79	-1.08054	1.20565e-11	2.10878e-09	Phosphoinositide phospholipase C (AHRD V3.3 *** O49952_SOLTU)
Solyc10g078250	47.83	43.52	21.73	73.74	114.53	73.51	1.22304	0.00101413	0.00997079	Peptidylprolyl isomerase (AHRD V3.3 *-* A0A2G2VW61_CAPBA)
Solyc02g086180	12.94	21.11	7.9	73.65	137.7	92.75	2.86899	2.29527e-11	3.82191e-09	Delta(7)-sterol-C5(6)-desaturase (AHRD V3.3 *-* A0A1U8FPX0_CAPAN)
Solyc09g091510	14.66	14.12	2.32	73.52	22.61	44.01	2.15861	0.00127425	0.0118451	chalcone synthase 1
Solyc02g088560	130.16	126.98	143.65	73.33	45.59	67.59	-1.14016	1.28396e-07	7.57066e-06	Cyclic nucleotide-gated ion channel protein, putative (AHRD V3.3 *** G7L453_MEDTR)
Solyc05g005080	35.3	59.24	28.78	73.22	115.65	88.4	1.17372	0.000798058	0.00835552	Endoglucanase (AHRD V3.3 *** A0A2G2V2B4_CAPBA)
Solyc01g090340	18.52	25.39	0.36	73.13	181.08	141.08	3.18194	0.0140707	0.06759	Ethylene-responsive transcription factor 2 (AHRD V3.3 *** A0A2G3DEZ8_CAPCH)
Solyc06g068970	32.83	22.67	6.85	72.84	55.9	64.05	1.6456	0.00111935	0.0107266	3-oxo-5-alpha-steroid 4-dehydrogenase (DUF1295) (AHRD V3.3 *** F4HRY1_ARATH)
Solyc04g074350	17.7	16	6.55	72.74	41.06	58.76	2.08802	2.019e-07	1.12362e-05	Glycosyltransferase (AHRD V3.3 *** A0A2G3CNS7_CAPCH)
Solyc09g074610	45.44	32.65	19.14	72.73	74.49	67.12	1.13623	0.000564317	0.00646789	Chaperone protein DnaJ (AHRD V3.3 *** A0A2G3CTT7_CAPCH)
Solyc04g051820	263.28	241.22	614.95	72.56	96.31	65.54	-2.29533	2.62848e-07	1.39564e-05	sorbin/SH3 domain protein (AHRD V3.3 *** AT5G09960.3)
Solyc11g042640	53.88	54.77	20.89	72.47	132.21	73.98	1.12298	0.0132973	0.064985	Rieske (2Fe-2S) domain-containing protein (AHRD V3.3 *** Q9C9I7_ARATH)
Solyc04g025990	37.99	37.91	29.33	72.07	90.14	84.97	1.22747	1.60045e-10	2.23569e-08	Potassium transporter (AHRD V3.3 *** A0A2G3CGF8_CAPCH)
Solyc01g099590	129.78	118.42	129.51	71.58	39.57	56.53	-1.2071	7.74624e-07	3.43043e-05	glutathione-S-transferase
Solyc08g082440	164.3	212.33	260.4	71.24	35.83	39.39	-2.15542	6.77424e-10	8.44306e-08	UDP-glucose 4-epimerase (AHRD V3.3 *** Q6XZA0_SOLTU)
Solyc07g042170	183.68	135.31	404.61	70.91	38.96	111.47	-1.77182	0.00074724	0.00793928	Jasmonate ZIM-domain protein 3 (AHRD V3.3 *** B3Y563_TOBAC)
Solyc12g036800	36.92	24.7	23.74	70.81	30.37	83.58	1.0028	0.0106655	0.055679	Receptor like protein (AHRD V3.3 *-* A2V882_TOBAC)
Solyc07g008250	89.46	102.32	318.34	70.79	47.52	78.15	-1.43109	0.00746174	0.0430814	F-box protein (AHRD V3.3 *** S4T6I7_CAPAN)
Solyc08g006160	39.38	30.99	6.13	70.76	127.57	74.83	1.84293	0.00300972	0.0222566	Plastid-lipid associated protein PAP / fibrillin family protein (AHRD V3.3 *** A0A2U1N400_ARTAN)
Solyc01g104910	43.21	42.31	22.37	70.28	82.72	86.3	1.15299	6.26361e-05	0.00119497	protein kinase family protein (AHRD V3.3 *-* AT4G12020.3)
Solyc03g080090	133.35	146.57	227.75	69.01	62.84	71.8	-1.34681	1.23889e-06	5.13669e-05	NAC domain-containing protein 86 (AHRD V3.3 *** A0A2G2X7Q8_CAPBA)
Solyc11g056650	122.08	183.8	100.7	68.83	34.97	27.68	-1.62346	0.00010549	0.00180566	bHLH transcription factor 096
Solyc06g076020	207.13	150.04	554.98	68.73	42.75	29.47	-2.73371	1.47836e-06	5.91742e-05	heat shock protein 70 kD
Solyc04g076830	103.08	80.63	128.68	68.55	33.89	54.87	-1.03308	0.00115916	0.0110025	Phosphoglycerate mutase-like protein (AHRD V3.3 *** Q8LGT8_SOYBN)
Solyc06g053140	33.39	33.9	12.1	68.27	199.15	67.24	2.10759	0.000308123	0.00411635	Rhodanese-like domain-containing protein 14, chloroplastic (AHRD V3.3 *** A0A2G2WIJ1_CAPBA)
Solyc12g098920	41.54	34.46	15.07	68.25	68.38	68.24	1.1601	0.00190858	0.0159512	Guanosine-3'5'-bis(Diphosphate) 3'-pyrophosphohydrolase (AHRD V3.3 *** E5GC47_CUCME)
Solyc04g005380	129.62	160.62	102.1	68.09	68.82	43.97	-1.11655	8.45289e-05	0.00151671	Ninja-family protein AFP3 (AHRD V3.3 *** A0A2G3CFM6_CAPCH)
Solyc01g097510	27.41	38.08	21.39	67.99	57.58	84.95	1.25761	2.20933e-06	8.15339e-05	annexin 3
Solyc10g051110	39.12	56.07	15.58	67.91	105.65	63.02	1.11239	0.0200844	0.0869153	Protein TIC 62, chloroplastic (AHRD V3.3 *** A0A2G2VT80_CAPBA)
Solyc05g010040	37.63	40.4	6.96	67.85	76.09	72.92	1.3162	0.0259892	0.104037	Unknown protein
Solyc02g069450	29.21	53.1	7.22	67.54	283.62	58.42	2.24613	0.00539486	0.0340694	Photosystem I reaction center subunit III, chloroplastic (AHRD V3.3 *** A0A1U8FJA0_CAPAN)
Solyc03g083620	126.35	151.47	196.58	67.38	35.66	80.57	-1.43901	3.0056e-05	0.000670509	Unknown protein
Solyc07g024000	126.62	104.31	143.26	67.38	52.28	59.9	-1.08373	1.304e-07	7.66707e-06	NAD(P)-binding Rossmann-fold superfamily protein (AHRD V3.3 *** F4JSA6_ARATH)
Solyc01g111430	220.58	264.03	566.19	67.04	59.3	69.47	-2.45875	1.57136e-09	1.7584e-07	Pentatricopeptide repeat (AHRD V3.3 *** A0A200RA79_9MAGN)
Solyc03g097370	39.36	26.33	12.48	67.02	72.24	63.98	1.3855	0.000521984	0.00609001	P-loop containing nucleoside triphosphate hydrolases superfamily protein (AHRD V3.3 *** A0A2U1LV77_ARTAN)
Solyc12g057040	25.11	39.7	5.24	66.93	105.14	87.58	1.90955	0.00226834	0.0181449	cryptochrome 1b
Solyc11g008630	35.6	40.2	11.69	66.81	70.94	61.54	1.19333	0.00669927	0.0397148	HXXXD-type acyl-transferase family protein (AHRD V3.3 *** A0A2U1LG13_ARTAN)
Solyc09g061860	34.63	29.96	30.91	66.71	96.64	67.08	1.26017	5.05102e-07	2.45063e-05	Sterol 3-beta-glucosyltransferase (AHRD V3.3 *** B6U4Q7_MAIZE)
Solyc03g111800	34.43	34.02	17.39	66.62	49.03	79.55	1.17021	0.00019715	0.00293736	Leucine-rich repeat receptor-like kinase (AHRD V3.3 *** A0A0M3L7B4_SOLLC)
Solyc03g119590	21.2	17.32	5.88	66.6	29.16	100.09	2.04745	0.000860652	0.0088375	NIMIN2c protein (AHRD V3.3 *** A0FJY4_TOBAC)
Solyc01g097860	38.75	52.76	25.81	66.55	179.92	67.22	1.44738	0.00396178	0.0269816	myelin-associated oligodendrocyte basic protein (AHRD V3.3 *-* AT1G54520.1)
Solyc08g080680	179.53	193.24	209.64	66.05	25.42	62.18	-2.08394	6.78519e-09	6.39036e-07	Calcium-dependent lipid-binding (CaLB domain) family protein (AHRD V3.3 *** A0A2U1LWF9_ARTAN)
Solyc02g089610	107.45	90.82	234.75	66.02	41.61	54.63	-1.46156	0.000676636	0.00740847	S-adenosylmethionine decarboxylase 2
Solyc01g105050	17.81	27	5.12	65.95	575.96	94.6	3.94481	5.85877e-06	0.000177503	Chlorophyll a-b binding protein, chloroplastic (AHRD V3.3 *** A0A2G3AWK5_CAPCH)
Solyc07g032740	90.59	79.55	143.63	65.9	33.61	51.13	-1.09864	0.00201794	0.0166342	Aspartate aminotransferase (AHRD V3.3 *** A0A0J8BGE0_BETVU)
Solyc01g111110	32.27	30	11.01	65.89	74.79	90.35	1.61488	0.000167838	0.00262463	transmembrane protein (AHRD V3.3 *** AT2G21180.1)
Solyc01g060180	35.81	40.18	23.74	65.52	77.55	64.22	1.05495	2.85335e-05	0.000644139	AMP-dependent synthetase/ligase (AHRD V3.3 *** A0A200R265_9MAGN)
Solyc09g083210	26.65	34.92	21.14	65.02	54.44	69.31	1.27582	4.87539e-05	0.000985208	Protein kinase-like domain-containing protein (AHRD V3.3 *** A0A2U1MF72_ARTAN)
Solyc01g104650	97.45	91.6	138.76	64.81	40.31	56.79	-1.07811	0.00028795	0.00391726	ABSCISIC ACID-INSENSITIVE 5-like protein 5 (AHRD V3.3 *** A0A2I4GE24_9ROSI)
Solyc01g110430	110.71	101.26	322.03	64.77	75.58	59.52	-1.45094	0.00389269	0.0267166	Unknown protein
Solyc12g014250	30	30.73	9.59	64.23	73.14	76.72	1.61495	0.000139957	0.00226345	Phosphoenolpyruvate carboxylase (AHRD V3.3 *** A0A2G2VCE6_CAPBA)
Solyc11g006300	17.43	9.21	1.31	64.08	50.49	28.43	2.3529	0.00208709	0.0170386	3-oxo-5-alpha-steroid 4-dehydrogenase (AHRD V3.3 *** A0A200PYH0_9MAGN)
Solyc01g106820	146.04	171.66	118.08	64.07	27.48	23.11	-1.94216	3.48215e-06	0.000118234	Ethylene-dependent gravitropism-deficient and yellow-green-like 3 (AHRD V3.3 *** A0A2U1KYW2_ARTAN)
Solyc03g116870	30.31	39.11	10.34	63.8	134.38	60.8	1.72678	0.00161793	0.0141553	NAD(P)H dehydrogenase subunit 48 (AHRD V3.3 *** A0A0F7GZU3_9ROSI)
Solyc04g081890	127.07	94.9	89.86	63.69	58.04	32.07	-1.05174	0.00391033	0.0267817	RING/U-box superfamily protein (AHRD V3.3 *** A0A2U1PXB9_ARTAN)
Solyc08g078060	119.5	101.47	423.25	63.58	41.33	91.27	-1.77862	0.00324988	0.0234973	Transmembrane protein (AHRD V3.3 *** Q1PDG7_ARATH)
Solyc12g044280	31.77	56.67	11.54	62.96	288.64	37.33	2.01379	0.0147907	0.0700302	Photosystem I reaction center subunit VI, chloroplastic (AHRD V3.3 *** A0A2G3D0C1_CAPCH)
Solyc12g010910	19.98	33.56	11.21	62.88	79.66	67.96	1.70506	2.13928e-05	0.000505415	Phospholipase A1-IIdelta (AHRD V3.3 *** A0A2G2YTM0_CAPAN)
Solyc06g068230	44.09	31	20.15	62.85	111.74	106.81	1.56756	2.1183e-05	0.000501596	Tetratricopeptide repeat (TPR)-like superfamily protein (AHRD V3.3 *** A0A2U1MYN5_ARTAN)
Solyc05g006050	39.14	51.93	18.47	62.39	105.06	60.2	1.07265	0.0145717	0.0693247	cyclinD1_1
Solyc01g058720	37	26.07	13.47	62.27	30.75	66.21	1.02409	0.0200347	0.0867491	Calcium-binding EF-hand (AHRD V3.3 *** A0A2U1NQC6_ARTAN)
Solyc01g097340	17.33	20.53	7.85	62.17	143.74	81.29	2.67381	1.56457e-08	1.23821e-06	GDP-mannose-3',5'-epimerase (AHRD V3.3 *** A5JPK5_VITVI)
Solyc02g084840	114.2	139.05	127	62	32.42	43.62	-1.49096	2.58685e-08	1.91611e-06	Dehydrin (AHRD V3.3 *** A0A2R4KWH2_9SOLN)
Solyc04g063240	22.92	38.64	9.2	61.9	97.4	65.29	1.71669	0.000551694	0.00637146	Protein STAY-GREEN, chloroplastic (AHRD V3.3 *** A0A2G2WYV6_CAPBA)
Solyc09g083390	33.76	31.83	11.81	61.63	49.68	60.2	1.14528	0.00353745	0.0249166	zinc knuckle (CCHC-type) family protein (AHRD V3.3 *-* AT5G43630.4)
Solyc02g083460	58.71	64.01	136.11	61.53	25.41	43.3	-1.03985	0.0245357	0.0998017	Eukaryotic aspartyl protease family protein (AHRD V3.3 *** A0A2U1KXY4_ARTAN)
Solyc03g096380	97.45	57.96	106.46	61.25	13.01	42.73	-1.23191	0.0186503	0.0824001	proline transporter 2
Solyc10g080840	29.48	31.56	6.85	60.5	64.95	56.07	1.38517	0.00795143	0.0450343	Cytochrome P450 (AHRD V3.3 *** A2PZD4_IPONI)
Solyc04g050930	26.28	29.95	13.83	60.36	63.44	49.26	1.30714	5.55805e-05	0.00108727	violaxanthin de-epoxidase
Solyc03g098780	20.05	25.24	5.69	60.09	111.41	19.26	1.94136	0.006793	0.0401332	Aspartic protease inhibitor 1 (AHRD V3.3 *** API1_SOLTU)
Solyc09g007480	18.42	14.38	3.6	60.04	64.69	71.24	2.41843	4.85551e-06	0.000150615	transmembrane protein (AHRD V3.3 -** AT5G03120.1)
Solyc10g007600	15.79	30.49	15.36	59.92	64.14	48.75	1.48591	1.24038e-05	0.000326388	glycolate oxidase
Solyc10g005470	33.39	38.13	13.07	59.78	86.45	57.73	1.27333	0.00353333	0.0249129	receptor-interacting protein (AHRD V3.3 *** AT4G21445.1)
Solyc10g077110	34.61	47.18	35.39	59.39	128.98	69.52	1.31571	0.00130375	0.0120285	transcription factor IIIA
Solyc03g006870	51.22	38.38	29.96	59.38	104.85	72.53	1.0017	0.00237343	0.0187857	Phosphoglucomutase protein (AHRD V3.3 *** A0A2U1KZG8_ARTAN)
Solyc09g064500	24.99	35.57	14.29	59.23	102.7	47.4	1.49961	0.000936902	0.00940187	Photosystem II reaction center Psb28 protein (AHRD V3.3 *** A0A1U8EF03_CAPAN)
Solyc01g095150	419.2	326.6	1192.15	59.05	40.19	56.58	-3.69029	1.32823e-12	3.10628e-10	late embryogenesis-like protein
Solyc07g042550	101.63	90.05	203.84	58.96	29.28	41.24	-1.65003	0.000103061	0.00177429	sucrose synthase
Solyc10g086240	12	19.17	3.15	58.88	93.46	103.72	2.90692	5.64023e-07	2.6754e-05	Glycosyltransferase (AHRD V3.3 *** A0A1Q3DDP0_CEPFO)
Solyc04g007410	35.55	43.06	22.49	58.87	89.08	59.47	1.01925	0.00320258	0.0232871	transmembrane protein (AHRD V3.3 *-* AT3G45050.4)
Solyc01g105350	59.28	6.06	5.73	58.77	69.17	193.92	2.1906	0.0122423	0.0614685	Glycosyltransferase (AHRD V3.3 *** A0A1Q3B719_CEPFO)
Solyc08g080040	6.24	6.48	1.65	58.54	9.16	32.85	2.68907	7.2513e-05	0.00133921	2-oxoglutarate (2OG) and Fe(II)-dependent oxygenase superfamily protein (AHRD V3.3 *** F4J670_ARATH)
Solyc03g098100	382.46	101.6	730.96	58.52	0.11	16.39	-4.14737	0.0165213	0.0755935	Methylecgonone reductase (AHRD V3.3 *** A0A2G3CXI4_CAPCH)
Solyc01g074030	18.82	22.79	17.14	58.27	140.47	42.79	2.06197	2.57253e-05	0.00059035	Beta-glucosidase (AHRD V3.3 *** Q43014_PRUAV)
Solyc02g088260	106.95	104.77	150.32	58.25	48.01	65.57	-1.10454	3.88623e-06	0.000129421	glycine-rich protein (AHRD V3.3 *-* AT3G29075.1)
Solyc12g038800	82.3	118.98	118.02	58.2	56.45	27.58	-1.76601	1.73025e-06	6.70643e-05	Unknown protein
Solyc10g080500	35.07	25.39	30.97	58.2	61.06	75.3	1.03921	4.29787e-07	2.10981e-05	Actin (AHRD V3.3 *** A0A2G2VVS8_CAPBA)
Solyc06g066370	72.75	72.5	200.55	58.18	24.8	49.18	-1.44574	0.0050891	0.0325022	WRKY transcription factor 31
Solyc03g120980	117.43	147.86	105.08	57.79	20.08	31.03	-1.79125	4.5793e-06	0.000145739	Pleiotropic drug resistance transporter 5 (AHRD V3.3 *** I6XGC6_NICPL)
Solyc09g092720	114.9	144.06	327.28	57.58	63.22	22.66	-2.05984	0.000126524	0.00209338	glycine-rich protein 3 short isoform-like (AHRD V3.3 *** XP_004247911.1)
Solyc04g080290	29.83	29.43	22.33	57.34	52.64	78.85	1.18933	2.39609e-08	1.78753e-06	Sec14p-like phosphatidylinositol transfer family protein (AHRD V3.3 *** Q9FRK8_ARATH)
Solyc04g074270	117.21	97.77	215.96	57.27	46.61	56.24	-1.46891	5.01116e-05	0.00100291	Outer arm dynein light chain 1 (AHRD V3.3 *** A0A2K3NQ00_TRIPR)
Solyc03g120420	171.77	127.56	228.14	57.16	31.12	30.08	-1.67092	9.09442e-09	8.08937e-07	Unknown protein
Solyc07g008540	20.15	29.91	12.55	56.86	97.91	50.01	1.70228	4.57102e-05	0.000942056	Zinc finger protein CONSTANS-LIKE 2 (AHRD V3.3 *-* COL2_ARATH)
Solyc02g080600	19.38	14.8	24.02	56.38	97.03	42.47	1.53725	0.000188411	0.00284792	Unknown protein
Solyc08g080170	20.86	16.09	13.48	56.27	87.84	119.78	2.411	1.8772e-13	5.28001e-11	3-hydroxy-3-methylglutaryl coenzyme A synthase (AHRD V3.3 *** A0A2G3DBH4_CAPCH)
Solyc11g010480	30.84	33.88	25.48	56.24	92.07	59.44	1.20759	3.54715e-05	0.000772283	Protein CURVATURE THYLAKOID 1A, chloroplastic (AHRD V3.3 *** A0A2G3B0C6_CAPCH)
Solyc01g088560	115.43	131.29	150.1	56	45.03	63.59	-1.47923	1.79675e-08	1.39024e-06	Rab family GTPase (AHRD V3.3 *** A0A1Y1IFP9_KLENI)
Solyc08g074490	19.7	8.91	2.6	55.41	86.3	111.84	3.02912	1.84859e-06	7.05991e-05	Nucleotide-diphospho-sugar transferase, nucleotide-diphospho-sugar transferase (AHRD V3.3 *** A0A2U1NHY0_ARTAN)
Solyc07g032380	27.14	38.28	13.59	55.22	60.55	46.98	1.04897	0.00632776	0.0381315	Pentatricopeptide repeat-containing protein (AHRD V3.3 *** A0A2G2Z1L2_CAPAN)
Solyc01g009245	38	33.16	11.24	55.05	93.36	57.05	1.322	0.00759671	0.0436187	Chlororespiratory reduction 42 (AHRD V3.3 *** A0A0F7J401_9ROSI)
Solyc10g009110	59.98	141.31	331.44	54.96	73.31	42.85	-1.6673	0.00595155	0.0364923	ethylene response factor F.5
Solyc09g011140	13.27	12.05	0.69	54.5	115.74	98.83	3.38835	3.61425e-05	0.000781174	NAD(P)-binding Rossmann-fold superfamily protein (AHRD V3.3 *** A0A1P8AYM6_ARATH),Pfam:PF13561
Solyc07g150103	102.41	166.63	140.79	54.48	49.18	43.82	-1.49076	2.91732e-09	3.06672e-07	early nodulin-like protein 1 (AHRD V3.3 *** A0A2I4F529_9ROSI)
Solyc04g054190	31.23	25.46	9.72	54.48	110.74	61.02	1.79293	0.000267847	0.00371912	Protein kinase superfamily protein (AHRD V3.3 *** A0A2U1MTH5_ARTAN)
Solyc03g118240	33.15	42.21	23.46	54.39	128.42	56.18	1.29299	0.00381008	0.0263115	Magnesium-protoporphyrin IX methyltransferase (AHRD V3.3 *** A0A1P8B4G1_ARATH)
Solyc04g064670	33.04	28.41	10.5	54.24	75.16	51.01	1.33757	0.00252525	0.0196856	Photosystem II reaction center PsbP family protein (AHRD V3.3 *** A0A0F7GXL4_9ROSI)
Solyc09g066100	21.81	24.18	11.28	54.18	61.38	52.71	1.55438	8.66496e-07	3.74953e-05	Histone H1 (AHRD V3.3 *-* A0A2G2WIH1_CAPBA)
Solyc12g056800	30.7	34.47	15	53.91	63.19	51.78	1.07605	0.00156784	0.013851	Oxidoreductase (AHRD V3.3 *** A0A200QCB4_9MAGN)
Solyc12g006805	32.81	26.29	6.56	53.91	57.45	41.36	1.22697	0.0220976	0.0928982	SOUL heme-binding family protein (AHRD V3.3 *** Q8VZ90_ARATH)
Solyc07g043490	9.08	6.66	6.53	53.86	136.52	171.29	4.00862	1.2662e-19	7.98625e-17	Glycosyltransferase (AHRD V3.3 *** P93789_SOLTU)
Solyc02g093720	23.01	18.07	1.84	53.76	51.46	38.59	1.76928	0.0145878	0.0693537	TPX2 (Targeting protein for Xklp2) protein family (AHRD V3.3 *-* F4J761_ARATH)
Solyc02g080880	155.55	151.15	237.99	53.75	46.04	56.08	-1.82848	4.18009e-12	8.44704e-10	Aspartic proteinase (AHRD V3.3 *** A0A1U8FF23_CAPAN)
Solyc01g098560	108.66	88.45	130.36	53.62	46.11	38.55	-1.26333	7.88907e-07	3.48626e-05	Sugar facilitator protein 8
Solyc03g118810	448.04	323.52	909.9	53.43	21.98	47.82	-3.83837	5.84889e-15	2.06337e-12	Calcium-binding allergen Ole e 8 (AHRD V3.3 *** A0A2G2WQF6_CAPBA)
Solyc09g063150	81.96	65.09	80.49	53.34	10.66	42.87	-1.143	0.0293854	0.113263	Glutathione S-transferase (AHRD V3.3 *** A0A200PVK3_9MAGN)
Solyc01g110440	90.04	88.91	261.66	53.32	65.23	54.28	-1.38276	0.00465893	0.0304749	arginine decarboxylase
Solyc07g005510	22.62	27	15.13	53.25	109.9	54.87	1.75064	1.23284e-05	0.000325226	Omega-6 fatty acid desaturase, chloroplastic (AHRD V3.3 *** A0A2G3BXG4_CAPCH)
Solyc04g070980	22.13	24.49	19.87	53.24	51.08	38.31	1.09482	3.86102e-07	1.92257e-05	cycloartenol synthase 1
Solyc12g042480	21.13	16.29	15.75	53.23	10.46	62.59	1.19965	0.035409	0.128127	Cytochrome (AHRD V3.3 *** A0A2G2Y725_CAPAN)
Solyc03g119310	24.68	20.33	5.23	52.98	49.23	92.13	1.93495	0.000373175	0.00473613	Unknown protein
Solyc11g066660	34.17	35.53	14.06	52.6	78.66	44.34	1.15345	0.00582097	0.0359092	Magnesium transporter MRS2-A, chloroplastic (AHRD V3.3 *** A0A2G2YHE9_CAPAN)
Solyc06g072710	23.21	25.87	3.13	52.54	45.63	29.98	1.30408	0.0482821	0.15906	RNA polymerase sigma factor sigA (AHRD V3.3 *** A0A2G2ZD00_CAPAN)
Solyc04g077980	54.17	97.08	170.5	52.49	21.28	28.69	-1.69944	0.000959742	0.00954879	C2H2-type zinc finger protein
Solyc02g071620	156.95	145.66	138.07	52.47	31.82	74.39	-1.50897	6.03177e-07	2.81492e-05	GDSL-motif lipase/hydrolase family protein 1
Solyc07g042440	26.19	31.34	13.65	52.43	88.24	37.67	1.35772	0.00262473	0.0202939	Peroxiredoxin Q (AHRD V3.3 *** D7TCA6_VITVI)
Solyc03g094177	12.67	17.33	14.19	52.2	45.67	26.91	1.49016	7.25976e-06	0.000211928	Transcriptional coactivator/pterin dehydratase (AHRD V3.3 *** A0A200Q8U8_9MAGN)
Solyc03g071690	77.44	90.61	124.31	52.08	52.08	30.8	-1.13188	0.000921873	0.00929644	Non-symbiotic hemoglobin 2 (AHRD V3.3 *** HBL2_SOLLC)
Solyc06g066010	124.32	151.89	231.97	51.88	49.83	38.62	-1.86576	4.65785e-09	4.70624e-07	U11/U12 small nuclear ribonucleoprotein 25 kDa protein-like (AHRD V3.3 *** A0A2I4E0F9_9ROSI)
Solyc11g068620	125.69	104.96	280.06	51.66	22.28	57.77	-2.01006	4.60233e-05	0.000944702	NAC domain (AHRD V3.3 *** A0A200Q6H1_9MAGN)
Solyc08g076870	79.54	90.77	69.66	51.58	18.93	33.09	-1.24734	0.000647894	0.00713129	DUF740 domain-containing protein (AHRD V3.3 *** A0A1Q3BKH7_CEPFO)
Solyc04g011440	182.45	101.08	262.12	51.18	89.41	28.6	-1.68893	0.0016023	0.0140482	ethylene-responsive heat shock protein cognate 70
Solyc10g084370	21.94	16.17	3.01	51.13	60.46	52.25	1.98953	0.000915457	0.00925417	Homeodomain-like superfamily protein (AHRD V3.3 *** A0A1I9LS15_ARATH)
Solyc03g058920	93.31	79.38	97.15	51.09	37.99	44.53	-1.04447	1.39624e-08	1.13966e-06	Mitochondrial outer membrane protein porin (AHRD V3.3 *** A0A2K3KY08_TRIPR)
Solyc01g005550	19.69	27.02	13.17	51.08	88.84	59.19	1.74356	1.69765e-06	6.64188e-05	DUF239 domain-containing protein/DUF4409 domain-containing protein (AHRD V3.3 *** A0A1Q3BKR6_CEPFO)
Solyc08g080650	57.33	144.03	196.78	50.99	57.5	37.05	-1.47383	0.00221123	0.0178177	PATHOGENESIS RELATED PROTEIN P23
Solyc06g073990	120.64	119.14	186.29	50.8	16.33	36.49	-2.11625	5.64283e-07	2.6754e-05	hypothetical protein (AHRD V3.3 *** AT5G06270.2)
Solyc05g011890	33.54	12.48	9.92	50.76	20.06	98.55	1.55513	0.014774	0.0699831	Sulfotransferase (AHRD V3.3 *** A0A2G3B6Y2_CAPCH)
Solyc08g062820	76.98	46.45	94.35	50.67	9.54	38.24	-1.19606	0.0379414	0.134465	Cytokinin riboside 5'-monophosphate phosphoribohydrolase (AHRD V3.3 *** A0A2G3BRK1_CAPCH)
Solyc02g079290	82.42	126.26	69.67	50.59	43.92	28.42	-1.18995	0.000435283	0.00533882	FLOWERING LOCUS T/ TERMINAL FLOWER 1-like protein (AHRD V3.3 *** Q6L5N9_POPNI)
Solyc03g118840	30.97	27.51	13.65	50.5	49.1	58.21	1.12345	0.000401061	0.00501177	RING/U-box superfamily protein (AHRD V3.3 *** A0A2U1NS86_ARTAN)
Solyc09g011660	109.98	95.96	174.18	50.39	21.26	63.51	-1.54836	0.000432448	0.00531396	Adenine nucleotide alpha hydrolases-like superfamily protein (AHRD V3.3 *** A0A2U1NYH2_ARTAN)
Solyc09g009220	23.62	23.47	23.82	50.22	30.76	65.72	1.01438	0.000315786	0.00419449	histone-lysine N-methyltransferase SETD1B-like protein (AHRD V3.3 *** AT5G03670.1)
Solyc11g069800	26.53	19.75	16.23	50.12	26.14	65.64	1.15075	0.00143732	0.0129452	Allene oxide synthase, chloroplastic (AHRD V3.3 *** A0A2G2YI94_CAPAN)
Solyc05g007060	88.91	63.97	164.49	50.06	34.67	51.98	-1.25909	0.00190041	0.015924	Plant/T7N9-9 protein (AHRD V3.3 *** G7K9S9_MEDTR)
Solyc02g071380	35.68	37.69	7.54	50.06	82.67	48.03	1.18189	0.0409585	0.141896	2-oxoglutarate (2OG) and Fe(II)-dependent oxygenase superfamily protein (AHRD V3.3 *** F4I629_ARATH)
Solyc09g007770	26.76	37.87	8.71	50.04	61.64	80.23	1.38541	0.0056229	0.0350614	plasma membrane intrinsic protein 2.1
Solyc06g007160	14.19	22.05	8.05	49.93	95.9	60.71	2.23616	3.73312e-07	1.87123e-05	Alternative NAD(P)H dehydrogenase mitochondrial-like (AHRD V3.3 *** A0A2K3P845_TRIPR)
Solyc09g089690	33.76	38.72	22.12	49.92	101.63	57.15	1.15376	0.00267838	0.0205403	2-oxoglutarate (2OG) and Fe(II)-dependent oxygenase superfamily protein (AHRD V3.3 *** A0A2U1NTU8_ARTAN)
Solyc01g095530	12.58	46.11	20.99	49.79	195.08	58.16	1.95709	0.0041642	0.0279683	hypothetical protein (AHRD V3.3 *-* AT5G41761.1)
Solyc11g005080	22.6	32.54	12.03	49.67	75.43	52.75	1.41561	0.000412705	0.00512839	Protein TolB (AHRD V3.3 *** A0A1J3FFV4_NOCCA)
Solyc02g070440	27.78	27.78	27.85	49.48	61.01	60.39	1.02057	2.9488e-09	3.08424e-07	Katanin p60 ATPase-containing subunit (AHRD V3.3 *** A0A1Y1IFT3_KLENI)
Solyc04g005670	88.24	65.73	202.81	49.42	15.61	50.44	-1.72897	0.00224045	0.0179633	F-box/kelch-repeat protein (AHRD V3.3 *** A0A2G3CYH7_CAPCH)
Solyc08g068730	69.5	61.82	203.91	49.41	8.06	57.72	-1.62423	0.0259141	0.103846	Tyramine n-hydroxycinnamoyl transferase (AHRD V3.3 *** Q5D8C0_CAPAN)
Solyc09g092430	60.65	67.52	157.67	49.18	43.72	44.89	-1.08977	0.0102828	0.0542054	Selenium-binding protein (AHRD V3.3 *** A0A200Q5C9_9MAGN)
Solyc09g009040	11.72	15.97	11.02	49.04	52.22	58.37	2.03129	8.50707e-24	8.85331e-21	Delta(14)-sterol reductase (AHRD V3.3 *** A0A2G2VX21_CAPBA)
Solyc12g089180	83.68	60.59	131.65	49.03	40.9	44.06	-1.07355	0.00156356	0.0138308	Sugar facilitator protein 6
Solyc03g096290	27.3	29.06	6.34	49.01	21.52	110.04	1.49427	0.0275247	0.108381	plasma membrane intrinsic protein 1.7
Solyc11g006785	15.33	25.02	3.68	48.68	16.43	71.73	1.58981	0.0276421	0.108699	Unknown protein
Solyc09g090190	90.19	90.79	127.18	48.57	30.49	62.1	-1.16695	0.000173475	0.00268055	S-adenosyl-L-methionine-dependent methyltransferases superfamily protein (AHRD V3.3 *** A0A2U1MED4_ARTAN)
Solyc02g062610	22.84	17.12	8.02	48.45	44.49	36.96	1.43824	0.000207204	0.00305435	Alpha/beta-Hydrolases superfamily protein (AHRD V3.3 *** O23227_ARATH)
Solyc02g062390	232.16	150.52	691.79	48.26	1.25	25.56	-3.92461	0.001981	0.0164263	abscisic acid and environmental stress-inducible protein TAS14 (AHRD V3.3 *-* A0A1U8FJ72_CAPAN)
Solyc08g080620	16.8	12.49	5.16	48.23	9.82	114.94	2.26823	0.00337298	0.0240912	PR-5x
Solyc08g068230	19.76	34.24	8.37	48.19	65.06	44.44	1.32896	0.00637303	0.0382823	Pentatricopeptide repeat-containing protein (AHRD V3.3 *** A0A2G2YYD7_CAPAN)
Solyc07g007280	19.88	27.26	10.84	48.1	75.6	52.93	1.72537	3.45315e-05	0.000755773	Chlororespiratory reduction 6 (AHRD V3.3 *** A0A0F7CZ65_9ROSI)
Solyc05g052750	194.66	182.89	256.32	48.06	10.98	23.45	-3.01774	1.78654e-09	1.97793e-07	Alpha/beta hydrolase related protein (AHRD V3.3 *** Q8GZ10_ARATH)
Solyc02g064680	110.9	89.17	281.14	47.95	41.14	43.8	-1.89229	4.81219e-05	0.000979091	Calcium-transporting ATPase (AHRD V3.3 *** A0A1U8FI07_CAPAN)
Solyc09g009190	31.83	34.52	18.99	47.91	101.17	53.64	1.26903	0.00158745	0.013988	1,4-alpha-glucan-branching enzyme 1, chloroplastic/amyloplastic (AHRD V3.3 *** A0A2G2VX17_CAPBA)
Solyc03g117740	25.3	32.67	15.83	47.73	66.9	48.33	1.1463	0.000524132	0.00610823	nuclear protein (AHRD V3.3 *** AT1G16080.1)
Solyc05g045670	31.41	2.37	4.62	47.71	194.88	191.44	3.51229	9.48296e-05	0.00166004	Glucose-6-phosphate/phosphate-translocator (AHRD V3.3 *** O64911_SOLTU)
Solyc06g069690	77.23	82.32	66.29	47.63	26.77	39.09	-1.03333	1.44491e-05	0.000371288	Two-component response regulator-like APRR5 (AHRD V3.3 *** A0A2G3CZB4_CAPCH)
Solyc01g098500	9.58	14.24	5.16	47.5	161.17	75.04	3.32108	2.0771e-09	2.26349e-07	Sugar facilitator protein 5
Solyc12g049030	10.23	4.24	3.02	47.05	4.12	53.33	2.53169	0.00191949	0.0160129	Fatty acid desaturase (AHRD V3.3 *** A0A200QRI1_9MAGN)
Solyc11g007770	15.52	21.48	7.61	46.99	29.44	52.96	1.5104	0.000206147	0.00304093	Glycosyltransferase family protein 64 protein C5 (AHRD V3.3 *** A0A2G2VEI7_CAPBA)
Solyc03g121620	81.46	85.28	234.46	46.61	35.23	38.12	-1.82096	0.000127083	0.0020993	Late embryogenesis abundant (LEA) hydroxyproline-rich glycoprotein family (AHRD V3.3 *** A0A2U1MMJ0_ARTAN)
Solyc10g006330	16.66	21	4.84	46.6	47.76	50.63	1.77565	0.000242063	0.003458	protein PLASTID MOVEMENT IMPAIRED 1 (AHRD V3.3 *** A0A2I4GWL2_9ROSI)
Solyc07g053290	22.22	21.77	5.77	46.52	38.68	53.56	1.47372	0.00217029	0.0175495	bHLH transcription factor 054
Solyc01g102350	96.1	67.06	184.42	46.44	17.29	43.7	-1.7496	0.000518609	0.00605482	Pectin acetylesterase (AHRD V3.3 *** K4B1G3_SOLLC)
Solyc10g085880	77.8	32.76	76.19	46.17	9.61	25.97	-1.2426	0.0324125	0.120914	UDP-glycosyltransferase 73C4 (AHRD V3.3 *** U73C4_SOLLC)
Solyc09g065850	49.9	73.04	192.09	46.12	60.51	45.76	-1.081	0.041848	0.144082	auxin-regulated IAA3
Solyc01g009080	15.86	20.72	3.58	46.02	89.35	42.82	2.17203	0.000513426	0.00600699	Zeaxanthin epoxidase, chloroplastic (AHRD V3.3 *** A0A1J3K020_NOCCA)
Solyc02g088690	78.9	59.07	158.59	45.93	33.71	56.08	-1.17579	0.00608013	0.037036	UDP-glucose 6-dehydrogenase (AHRD V3.3 *** A0A2G2XIY2_CAPBA)
Solyc02g080640	11.97	11.02	15.14	45.87	42.81	44.52	1.78191	2.96606e-18	1.66853e-15	adenylyl-sulfate reductase
Solyc06g071070	23.97	20.2	14.44	45.82	32.82	51.47	1.1219	2.52208e-05	0.000581336	NAD(P)-binding Rossmann-fold superfamily protein (AHRD V3.3 *** A0A2U1L921_ARTAN),Pfam:PF13561
Solyc07g062130	95.07	92.27	136.17	45.67	42.89	56.93	-1.18178	2.09158e-06	7.79754e-05	trifunctional UDP-glucose 4,6-dehydratase/UDP-4-keto-6-deoxy-D-glucose 3,5-epimerase/UDP-4-keto-L-rhamnose-reductase RHM1 (AHRD V3.3 *** A0A2I4GY66_9ROSI)
Solyc09g064750	14.37	18.2	11.52	45.67	40.5	41.14	1.50241	1.48697e-08	1.19038e-06	Unknown protein
Solyc03g013240	19.35	25.56	4.28	45.67	59.5	32.48	1.54389	0.00935119	0.0505307	lysine-tRNA ligase (AHRD V3.3 *** AT3G01060.1)
Solyc09g011470	52.91	73.41	107.17	45.38	20.96	28.12	-1.3823	0.000583527	0.00661406	Plant/T7H20-70 protein (AHRD V3.3 *-* G7L5L0_MEDTR)
Solyc10g083970	67.65	55.72	169.04	45.36	32.82	54.28	-1.19639	0.0136558	0.0662701	S-adenosylmethionine synthase (AHRD V3.3 *** A0A1U8EAC9_CAPAN)
Solyc11g008900	30.42	29.28	13.06	45.34	49.41	53.18	1.02681	0.0011402	0.0108913	Zinc finger transcription factor 65
Solyc01g095470	103.52	84.77	183.13	45.32	24.55	26.54	-1.98986	1.00608e-06	4.28233e-05	Glucose-6-phosphate 1-epimerase (AHRD V3.3 *** A0A1U8DT32_CAPAN)
Solyc02g066920	13.5	27.8	13.93	45.31	68.61	31.62	1.40129	0.00172413	0.0147997	Chlororespiratory reduction 7 (AHRD V3.3 *** A0A2U1NIM3_ARTAN)
Solyc10g008520	15.6	22.4	9.28	45.25	139.52	81.61	2.51129	5.88152e-07	2.7627e-05	Auxin-responsive GH3 family protein (AHRD V3.3 *** A0A2U1MRW5_ARTAN)
Solyc01g005985	15.59	24.35	5.29	45.17	110	68.59	2.3259	5.51636e-05	0.0010828	Bifunctional inhibitor/lipid-transfer protein/seed storage 2S albumin superfamily protein, putative (AHRD V3.3 *** A0A061GSH0_THECC)
Solyc12g088230	93.1	91.79	67.92	44.96	30.04	32.91	-1.24966	1.23272e-08	1.03789e-06	mitochondrial malate dehydrogenase
Solyc01g095670	30.97	33.65	16.04	44.74	75.98	50.03	1.10135	0.00276862	0.0209855	Rhodanese-like domain-containing protein 4, chloroplastic (AHRD V3.3 *** A0A2G2YYH2_CAPAN)
Solyc06g061090	21.83	25.56	16.73	44.58	52.01	42.43	1.10949	2.60853e-06	9.32005e-05	TLDc domain protein (AHRD V3.3 *** Q682Q6_ARATH)
Solyc02g085050	84.28	97.44	61.89	44.57	32.83	47.72	-1.01126	4.50252e-06	0.000143884	Soluble inorganic pyrophosphatase (AHRD V3.3 *** A0A2G3D7Y7_CAPCH)
Solyc05g050110	18.62	31.35	9.8	44.51	83.54	54.13	1.62263	0.000558272	0.00642096	DUF2358 domain-containing protein (AHRD V3.3 *** A0A1Q3BPE1_CEPFO)
Solyc10g079200	18.89	15.74	12.94	44.49	44.9	46.48	1.50042	3.87271e-16	1.64503e-13	Mitochondrial carnitine/acylcarnitine carrier-like protein (AHRD V3.3 *** A0A2G2VW73_CAPBA)
Solyc11g066580	4.19	4.47	0.33	44.48	7.95	27.29	3.13219	0.000239667	0.00342848	Flavonoid 3`,5`-hydroxylase (AHRD V3.3 *** D3W9H7_SOLLC)
Solyc12g088190	119.42	86.26	148.94	44.44	1.38	29.52	-2.29807	0.00871653	0.0478949	Amino acid permease (AHRD V3.3 *** A0A2K3NUE8_TRIPR)
Solyc07g017610	115.82	68.19	126.64	44.27	18.3	25.06	-1.85939	4.07128e-06	0.000133659	Saccharopine dehydrogenase / Homospermidine synthase (AHRD V3.3 *** A0A200PV89_9MAGN)
Solyc05g150116	76.42	128.02	104.24	44.23	68.72	16.81	-1.23718	0.0187558	0.0828311	Unknown protein
Solyc05g010320	9.64	10.67	7.63	44.17	25.12	40.24	1.95265	2.66252e-13	7.12268e-11	Chalcone-flavonone isomerase family protein (AHRD V3.3 *** A0A193AUW5_SOLME)
Solyc06g059800	16.29	16.98	7.24	44.16	83.44	53.76	2.13361	5.56982e-07	2.65895e-05	ACT domain-containing protein ACR3 (AHRD V3.3 *** A0A2G2Z9T5_CAPAN)
Solyc10g079920	45.33	51.63	98.4	44.13	13.85	21.22	-1.35407	0.00711933	0.0416124	BnaCnng08120D protein (AHRD V3.3 *-* A0A078HK72_BRANA)
Solyc05g013510	29.55	28.13	17.89	44.11	64.17	47.16	1.1179	0.000238955	0.00342727	Phosphate transporter (AHRD V3.3 *** Q6J2Q8_SOLTU)
Solyc04g072900	91.52	96.48	217.91	43.99	52.7	59.25	-1.41924	0.000610159	0.00686478	dehydration-responsive element binding protein 3
Solyc07g005330	212.85	213.19	373.72	43.79	36.06	42.2	-2.23763	6.14676e-15	2.13231e-12	Glucan endo-1,3-beta-glucosidase (AHRD V3.3 *** A0A2U1LWN7_ARTAN)
Solyc01g102310	22.6	18.81	12.23	43.77	26.67	65.51	1.3147	0.000354575	0.00458108	60S ribosomal protein L34 (AHRD V3.3 *-* A0A2G2VNY7_CAPBA)
Solyc10g083380	106.26	124.11	178.23	43.7	57.08	25.26	-1.77142	1.23907e-05	0.000326388	Basic-leucine zipper (BZIP) transcription factor family protein (AHRD V3.3 *-* Q8L5Y2_ARATH)
Solyc05g005950	23.15	25.28	12.94	43.61	67.95	70.03	1.56382	2.69697e-06	9.53051e-05	Protein NRT1/ PTR FAMILY 1.2 (AHRD V3.3 *** A0A1J3DU78_NOCCA)
Solyc03g121360	56.69	70.48	148.76	43.33	45.49	40.54	-1.12947	0.00733349	0.0425891	Charged multivesicular body protein 1-like (AHRD V3.3 *** A0A2K3LIZ7_TRIPR)
Solyc05g009360	71.93	73.7	88.85	43.02	30.88	43.44	-1.02925	5.2591e-07	2.53974e-05	translocase subunit seca (AHRD V3.3 *** AT1G13390.2)
Solyc11g005380	84.83	81.74	143.62	42.94	27	40.45	-1.54557	3.43796e-06	0.000117116	Trihelix transcription factor GTL1 (AHRD V3.3 *** A0A2G2VFX7_CAPBA)
Solyc01g095140	844.64	935.38	1117.24	42.72	6.13	71.09	-4.66578	7.34718e-12	1.39022e-09	Desiccation protectant protein Lea14-like protein (AHRD V3.3 *** A0A2G3BT76_CAPCH)
Solyc12g098850	21.38	34.53	29.16	42.68	129.96	47.02	1.3853	0.00688577	0.0405318	ethylene-forming enzyme
Solyc03g121270	21.3	22.95	20.51	42.36	30.37	60.09	1.00565	0.000120788	0.00201126	IAA-amino acid hydrolase ILR1-like protein (AHRD V3.3 *** A0A2U1PZX6_ARTAN)
Solyc11g010560	25.06	25.87	12.54	42.15	74.31	44.35	1.35751	0.000462648	0.00559857	Kinesin (AHRD V3.3 *** A0A200PNK3_9MAGN)
Solyc06g068960	239.93	277.34	182.11	42.09	31.85	67.85	-2.35167	4.03009e-14	1.23356e-11	Calcium-binding allergen Ole e 8 (AHRD V3.3 *** A0A2G2WLM3_CAPBA)
Solyc10g081575	596.33	686.22	1553.55	42	35.37	39.16	-4.64387	1.36491e-28	2.02923e-25	Unknown protein
Solyc02g085933	161.46	12.02	19.32	41.83	105.62	61.4	2.66204	0.000861389	0.0088407	Unknown protein
Solyc07g042630	29.81	26	16.49	41.74	110.14	51.32	1.51369	0.000882247	0.00897074	Terpene cyclase/mutase family member (AHRD V3.3 *** A0A1U8HG00_CAPAN)
Solyc01g095580	17.49	19.47	7.66	41.74	52.23	52.18	1.70924	2.43445e-06	8.82762e-05	Auxin-responsive GH3 family protein (AHRD V3.3 *** A0A2U1NZC8_ARTAN)
Solyc10g055800	48.56	93.72	206.54	41.7	52.11	21.75	-1.61385	0.00622017	0.0376904	Chitinase (AHRD V3.3 *** B9VRK7_CAPAN)
Solyc01g087750	15.54	15.08	7.97	41.7	69.02	45.4	2.03708	1.30464e-08	1.07757e-06	protein RETICULATA-RELATED 4, chloroplastic-like (AHRD V3.3 *** A0A2I4G748_9ROSI)
Solyc12g096570	37.81	45.15	186.71	41.61	32.61	33.49	-1.38397	0.0325867	0.121297	auxin-regulated gene involved in organ size (AHRD V3.3 -** AT3G59900.1)
Solyc01g091030	29.49	23.01	18.75	41.55	55.86	52.04	1.05946	2.77502e-05	0.000628501	Small auxin up-regulated RNA1
Solyc06g076520	88.67	92.19	88.81	41.47	48.69	28.77	-1.19892	2.4366e-05	0.000566651	Class I heat shock protein (AHRD V3.3 *** A0A2K3M3P7_TRIPR)
Solyc02g021000	21.65	26.13	20.13	41.41	66.38	41.52	1.14055	0.000192659	0.00289322	protein COFACTOR ASSEMBLY OF COMPLEX C SUBUNIT B CCB3, chloroplastic (AHRD V3.3 *** A0A2I4G7H0_9ROSI)
Solyc05g052280	53.16	53.49	69.16	41.17	11.48	35.23	-1.04945	0.0203242	0.0876561	Peroxidase (AHRD V3.3 *** K4C1Q9_SOLLC)
Solyc05g007510	22.92	31.78	6.78	41.09	46.46	49.79	1.16626	0.0198892	0.0863886	RNA-directed RNA polymerase
Solyc05g025590	18.35	26.73	8.81	41.07	111.48	39.08	1.86553	0.000945988	0.00946169	Replication protein A subunit (AHRD V3.3 *** A0A1U8GNS1_CAPAN)
Solyc07g007130	71.89	84.96	300.64	40.91	17.71	38.21	-2.31236	0.000189424	0.00285907	NHL domain protein (AHRD V3.3 *** A0A1P8BDM5_ARATH)
Solyc04g015750	8.99	11.25	1.03	40.77	139.48	56.51	3.52335	7.81201e-06	0.000224584	CobN/magnesium chelatase (AHRD V3.3 *** A0A200PZ28_9MAGN)
Solyc09g089930	37.4	40.25	61.27	40.66	9.67	19.48	-1.04411	0.0460411	0.153948	ethylene responsive factor E.2
Solyc03g097230	26.07	12.25	17.78	40.36	26.34	65.36	1.17885	0.00631427	0.0380612	AIG2-like (Avirulence induced gene) family protein (AHRD V3.3 *** Q9FIQ3_ARATH)
Solyc04g040130	6.13	4.68	4.73	40.22	5.13	35.3	2.32311	0.000359116	0.00461434	Fatty acid desaturase (AHRD V3.3 *** E7CCD0_CAMMC)
Solyc07g064900	74.16	57.11	96.3	40.15	18.41	34.19	-1.3357	0.000167149	0.00261975	DUF3537 domain-containing protein (AHRD V3.3 *** A0A1Q3D045_CEPFO)
Solyc02g150135	2.81	5.4	3.89	40.11	62.14	14.02	3.26624	2.38756e-07	1.29413e-05	Unknown protein
Solyc04g005070	3.32	4	2.28	39.91	70.41	67	4.20796	3.53795e-36	1.22731e-32	Major facilitator superfamily protein (AHRD V3.3 *** A0A2U1N7S7_ARTAN)
Solyc08g082570	22.06	26.96	12.57	39.84	70.91	35.23	1.26067	0.00273085	0.0208281	hypothetical protein (AHRD V3.3 *-* AT5G42070.1)
Solyc10g054840	13.73	15.64	1.87	39.43	45.05	45.16	2.05599	0.00144433	0.0129859	X-intrinsic protein 1.1
Solyc01g073720	72.77	103.51	130.37	39.4	1.97	5.33	-2.77067	0.00207148	0.0169688	Transmembrane protein (AHRD V3.3 *** Q8LC91_ARATH)
Solyc01g006400	1.46	2.63	1.72	39.12	92.35	88.43	5.24109	1.41659e-31	2.45707e-28	Pistil extensin like protein, partial CDS only (AHRD V3.3 *-* Q7DLN2_TOBAC)
Solyc03g114130	14	21.86	7.37	39.01	115.11	53.04	2.26937	8.20082e-05	0.00147913	NHL domain protein (AHRD V3.3 *** AT5G14895.1)
Solyc08g068860	15.92	15.31	5.16	38.98	23.79	48.02	1.58984	0.000508468	0.00596912	Eukaryotic aspartyl protease family protein (AHRD V3.3 *** A0A072U5I5_MEDTR)
Solyc07g062520	20.53	22.76	16.4	38.92	47.88	39.7	1.13504	2.50454e-07	1.34354e-05	Cytochrome (AHRD V3.3 *** A0A2G2WF27_CAPBA)
Solyc06g049020	63.29	68.34	208.12	38.86	33.34	30.47	-1.77097	0.000613508	0.00688386	hypothetical protein (AHRD V3.3 *** AT3G56360.1)
Solyc09g007790	58.82	90.8	46.93	38.76	18.65	20.25	-1.36802	0.000621583	0.00693335	Senescence regulator (AHRD V3.3 *** A0A2U1KXJ7_ARTAN)
Solyc04g005250	63.04	85.06	62.12	38.56	38.21	21.51	-1.1151	0.000420672	0.00520254	cytosine-5 DNA methyltransferase1
Solyc02g079780	19.71	32.43	10.22	38.56	41.51	45.97	1.01033	0.0132308	0.0647968	hypothetical protein (AHRD V3.3 *** AT1G11440.1)
Solyc02g093620	23.06	19.7	10.18	38.39	45.54	38.76	1.21625	0.000207772	0.00305839	Pentatricopeptide repeat-containing protein (AHRD V3.3 *** A0A2G3D9X8_CAPCH)
Solyc09g008370	20.63	12.52	6.41	38.34	15.06	49.49	1.35216	0.0104731	0.0549227	Major facilitator superfamily (AHRD V3.3 *** A0A2U1PF99_ARTAN)
Solyc12g100240	8.55	1.7	9.42	38.33	0.44	27.19	2.5438	0.0141849	0.0680129	Fatty acid desaturase (AHRD V3.3 *-* A0A200QRI1_9MAGN)
Solyc09g059170	5.03	4.26	0.52	38.32	25.82	21.97	3.12919	3.33958e-06	0.000114514	Glycosyltransferase (AHRD V3.3 *** A4GRT2_9SOLA)
Solyc07g056050	69.06	70.44	108.63	38.31	31.04	39.2	-1.23517	2.4314e-06	8.82762e-05	Transmembrane 9 superfamily member (AHRD V3.3 *** A0A2G2Z4P1_CAPAN)
Solyc06g060680	45.42	34.7	125.14	38.3	24.24	32.68	-1.16117	0.0271056	0.1073	Protein kinase superfamily protein (AHRD V3.3 *** Q9SVY4_ARATH)
Solyc10g081840	50.84	90.38	60.26	38.19	42.62	17.75	-1.03443	0.0166305	0.0759095	Nuclear transcription factor Y subunit A (AHRD V3.3 *-* A0A2U1KQ27_ARTAN)
Solyc03g013440	100.1	97.56	95.1	37.94	11.77	22.98	-2.03761	3.35688e-07	1.70832e-05	Amino acid transporter (AHRD V3.3 *-* A0A200QES2_9MAGN)
Solyc02g088910	61.31	83.38	83.99	37.92	18.6	29.37	-1.4459	2.00206e-06	7.56277e-05	Ninja-family protein AFP3 (AHRD V3.3 *** A0A1J3DL53_NOCCA)
Solyc06g069420	65.06	100.18	86.05	37.91	53.76	19.59	-1.17239	0.00623555	0.0377396	Adenine nucleotide alpha hydrolases-like superfamily protein (AHRD V3.3 *** Q9M9P7_ARATH)
Solyc12g008830	18.19	16.34	7.78	37.69	52.49	48.27	1.66633	2.80319e-06	9.85566e-05	GATA transcription factor 16 (AHRD V3.3 *** A0A2G2YUT6_CAPAN)
Solyc08g079280	17.56	14.81	7.34	37.63	41.22	53	1.72045	4.27592e-07	2.104e-05	Cytochrome P450 (AHRD V3.3 *** A0A1U9X605_THAGA)
Solyc10g076600	49.5	37.47	86.66	37.62	19	32.36	-1.00932	0.0145507	0.0692404	Acyl-CoA oxidase/dehydrogenase (AHRD V3.3 *** A0A200PWV2_9MAGN)
Solyc12g008640	24.34	17.53	14.76	37.18	39.43	51.43	1.16289	2.67388e-06	9.48604e-05	Gamma-glutamyltranspeptidase (AHRD V3.3 *** A0A200QPW0_9MAGN),Pfam:PF01019
Solyc12g010400	69.07	80.57	180.35	37.17	23.8	45.06	-1.6655	0.000274151	0.00377642	hypothetical protein (AHRD V3.3 *-* AT2G46490.1)
Solyc03g119540	27.58	49.13	12.1	37.1	131.35	42.1	1.28559	0.0495265	0.161731	Zinc finger protein (AHRD V3.3 *** A0A200Q3F7_9MAGN)
Solyc11g066820	23.53	19	17.3	36.99	73.43	72.92	1.61057	1.38916e-06	5.61435e-05	Glucomannan 4-beta-mannosyltransferase 2 (AHRD V3.3 *** A0A1U8HBW8_CAPAN)
Solyc02g069580	49.19	47.8	113.57	36.89	22.76	34.25	-1.22551	0.00436357	0.0290356	UDP-glucose 4-epimerase (AHRD V3.3 *** A0A1Y1ITM0_KLENI)
Solyc10g086060	80.5	55.28	56.5	36.86	28.94	28.65	-1.03935	4.67698e-06	0.000147448	SUN-like protein 30
Solyc07g061800	4.56	8.46	1.13	36.84	63.44	19.91	3.1203	9.63751e-06	0.000265337	Heme-binding-like protein (AHRD V3.3 *** A0A2I0X1C8_9ASPA)
Solyc01g080910	16.96	18.56	12.58	36.69	38.49	45.56	1.31383	6.66454e-11	1.01997e-08	polyadenylate-binding protein 1-B-binding protein (AHRD V3.3 *** AT5G44860.2)
Solyc01g107780	11.25	9.53	14.03	36.61	8.42	27.58	1.01083	0.0458692	0.153517	Glycosyltransferase (AHRD V3.3 *** A0A1Q3DDW3_CEPFO)
Solyc12g013840	17.61	22.19	4.98	36.58	41.61	31.87	1.31122	0.00805967	0.0453293	Protein SPA1-RELATED 3 (AHRD V3.3 *** A0A2G2VZ51_CAPBA)
Solyc02g065070	21.05	19.59	13.91	36.56	36.28	52.68	1.18466	7.53661e-07	3.37738e-05	CDPK-related protein kinase (AHRD V3.3 *** A0A2G3D8R0_CAPCH)
Solyc03g006540	17.29	26.08	5.78	36.46	56.66	33.19	1.37272	0.0119285	0.0604075	hypothetical protein (AHRD V3.3 *** AT2G01755.2)
Solyc12g005150	15.74	15.11	14.08	36.44	31.45	28.74	1.08322	1.33993e-08	1.09801e-06	Pollen Ole e 1 allergen and extensin family protein (AHRD V3.3 *** A0A2U1LZ35_ARTAN),Pfam:PF01190
Solyc01g101130	56.03	53.05	88.55	36.32	27.3	35.06	-1.03947	0.000314952	0.00418609	Myosin heavy chain, cardiac protein (AHRD V3.3 *** A0A2P5D8H8_PARAD)
Solyc09g097910	18.02	22.31	6.02	36.26	54.72	23.4	1.35154	0.0105747	0.0553297	30S ribosomal protein s1-like (AHRD V3.3 *** A0A2K3PDC1_TRIPR)
Solyc04g080040	10.4	9.95	1.01	36.17	40.46	36.1	2.4166	0.000468882	0.00565429	Auxilin-related protein 2 (AHRD V3.3 *** A0A2G3CQ94_CAPCH)
Solyc04g063350	104.1	80.12	121.85	36.09	19.12	16.1	-2.08212	6.58352e-09	6.28575e-07	2-oxoisovalerate dehydrogenase subunit alpha 2, mitochondrial (AHRD V3.3 *** A0A2G3CL46_CAPCH)
Solyc06g074820	23.11	18.87	12.13	36.06	123.96	92.61	2.23078	6.5491e-06	0.000194455	tonoplast intrinsic protein 1.1
Solyc11g044530	22.85	27.73	13.07	35.91	65.56	39.43	1.16405	0.00335397	0.0240143	Plastid-lipid associated protein PAP / fibrillin family protein (AHRD V3.3 *** A0A2U1MWE3_ARTAN)
Solyc02g030480	6.42	10.79	0.72	35.91	40.61	43.1	2.72537	0.00035371	0.00457274	Alcohol dehydrogenase superfamily (AHRD V3.3 *-* A0A200Q008_9MAGN)
Solyc02g079220	16.24	17.87	11.39	35.79	29.53	57.54	1.4096	3.24659e-06	0.000111878	Sugar transporter protein 1
Solyc08g006510	70.35	62.3	84.74	35.66	28.52	22.65	-1.26733	3.55114e-06	0.000119989	Rossmann-fold NAD(P)-binding domain-containing protein (AHRD V3.3 *** G5DW32_SILLA)
Solyc04g080380	2.88	7.07	2.77	35.56	29.34	24.87	2.81892	2.29195e-11	3.82191e-09	Leucine carboxyl methyltransferase (AHRD V3.3 *** A0A2U1QMA3_ARTAN)
Solyc07g063120	16.9	14.05	8.07	35.51	40.97	36.93	1.51242	7.56154e-07	3.37738e-05	Protein SPA1-RELATED 3 (AHRD V3.3 *** A0A2G2VZ51_CAPBA)
Solyc11g006590	20.71	22.76	7.16	35.37	71.7	46.81	1.62153	0.000919141	0.00927789	Cytochrome (AHRD V3.3 *** A0A1U8G4E5_CAPAN)
Solyc07g006030	10.95	16.52	5.29	35.32	77.4	40.66	2.25098	5.425e-06	0.000166789	Tetratricopeptide repeat (TPR)-like superfamily protein (AHRD V3.3 *** A0A2U1MFU8_ARTAN)
Solyc05g014510	16.94	18.45	11.49	35.27	54.91	38.89	1.46692	8.56537e-07	3.71416e-05	Ankyrin repeat (AHRD V3.3 *** A0A200R4C9_9MAGN)
Solyc05g015800	2.12	0.96	0.29	35.22	20.41	53.97	5.00034	2.33137e-15	8.98613e-13	Alcohol acyl transferase (AHRD V3.3 *** Q6QLX4_SOLLC)
Solyc08g081240	58.54	59.42	121.45	35.15	17.67	29.88	-1.58035	0.000126321	0.00209169	Hydroxyproline-rich glycoprotein family protein (AHRD V3.3 *** B6SWF0_MAIZE)
Solyc10g086040	56.66	46.01	75.29	35.14	17.77	38.33	-1.01378	0.00454749	0.0299057	Mitochondrial import inner membrane translocase subunit TIM14 (AHRD V3.3 *** A0A2G2YLL8_CAPAN)
Solyc02g082930	89.53	67.13	332.73	34.97	18.54	30.88	-2.59832	3.28451e-05	0.00072496	acidic extracellular 27 kD chitinase
Solyc03g112300	49.31	43.06	77.82	34.95	22	34.06	-1.01213	0.00168474	0.0145534	Octicosapeptide/phox/Bem1p domain kinase superfamily protein (AHRD V3.3 *-* A0A2K3MP92_TRIPR)
Solyc07g053630	18.82	24.99	7.76	34.87	89.52	54.33	1.82096	0.000468021	0.00565063	Two-component response regulator (AHRD V3.3 *-* A0A0D3F1L6_9ORYZ)
Solyc04g005420	64.59	53.63	80.58	34.8	23.28	27.23	-1.25084	1.93293e-06	7.3416e-05	Carbohydrate-binding X8 domain superfamily protein (AHRD V3.3 *-* A0A1P8AZV6_ARATH)
Solyc09g011740	57.48	41.37	114.56	34.77	17.39	39.8	-1.27676	0.00758883	0.0435855	Phosphatidylinositol:ceramide inositolphosphotransferase (AHRD V3.3 *** A0A1U8EEU4_CAPAN)
Solyc04g081320	25.27	25.47	13.42	34.76	68.35	36.69	1.13544	0.00605651	0.0369462	Protein disulfide-isomerase LQY1, chloroplastic (AHRD V3.3 *** LQY1_ARATH)
Solyc09g005000	48.2	37.73	83.85	34.75	15.28	24.29	-1.23656	0.0037695	0.0260919	Lectin receptor-like kinase (AHRD V3.3 *** G0Y6Q9_GOSHI)
Solyc03g007330	18.34	23.81	12.62	34.64	46.82	41.38	1.14301	5.33284e-05	0.00105712	ATP-dependent zinc metalloprotease FtsH (AHRD V3.3 *-* A0A2K8MFX7_9SPHN)
Solyc04g077150	19.51	18.29	19.64	34.62	41.46	48.04	1.08776	7.37526e-08	4.81218e-06	Ergosterol biosynthetic protein 28 (AHRD V3.3 *** A0A1U8GD02_CAPAN)
Solyc11g066670	7.39	4.77	1.93	34.62	79.16	71.88	3.72819	1.48872e-12	3.40507e-10	Glycosyltransferase (AHRD V3.3 *** A0A288W8G2_GARJA)
Solyc01g107170	87.96	97.51	259.41	34.5	9.9	20.31	-2.8411	9.68126e-07	4.12922e-05	Zinc finger protein (AHRD V3.3 *** A0T3Q5_SOLTU)
Solyc03g123390	0.74	1.64	0.51	34.42	45.37	45.4	5.44571	1.07588e-40	4.47865e-37	Alpha/beta-Hydrolases superfamily protein (AHRD V3.3 *** Q9LNR2_ARATH)
Solyc03g112760	6.53	11.44	0.97	34.38	67.9	41.2	2.95177	4.76191e-05	0.000973618	transmembrane protein (AHRD V3.3 *** AT3G48200.1)
Solyc06g083310	63.37	69.97	151.63	34.27	34.19	35.44	-1.48942	0.000175772	0.00270201	Hexosyltransferase (AHRD V3.3 *** A0A1U8H237_CAPAN)
Solyc03g118340	70.46	42.21	145.23	34.25	20.77	29.43	-1.65651	0.000590994	0.0066708	ATP-dependent Clp protease ATP-binding subunit ClpC (AHRD V3.3 *** A0A327YAA3_9BACI)
Solyc02g084990	18.32	25.58	8.33	34.23	64.2	29.39	1.31547	0.00800203	0.0451749	Mannan endo-1,4-beta-mannosidase (AHRD V3.3 *** A0A2K3NB99_TRIPR)
Solyc04g011690	9.73	15.37	15.86	34.21	58.04	42.22	1.70682	5.5975e-07	2.66605e-05	Cytochrome (AHRD V3.3 *** A0A2G3CDZ6_CAPCH)
Solyc09g089580	188.69	136.77	804.81	34.16	34.29	27.7	-3.60557	3.44044e-08	2.45594e-06	2-oxoglutarate (2OG) and Fe(II)-dependent oxygenase superfamily protein (AHRD V3.3 *** A0A2U1QA13_ARTAN)
Solyc01g087020	66.05	59.63	212.93	34.06	42.16	40.39	-1.6421	0.00289441	0.0216706	Unknown protein
Solyc08g083190	10.55	12.2	1.81	33.82	13.09	21.17	1.46607	0.0242283	0.0988799	Alpha/beta-Hydrolases superfamily protein (AHRD V3.3 *** A0A2U1LI82_ARTAN)
Solyc03g082550	44.44	64.33	104.56	33.75	8.7	21.83	-1.78547	0.000763496	0.0080667	Homeobox-leucine zipper protein HOX6 (AHRD V3.3 *** A0A2G3A038_CAPAN)
Solyc01g106400	19.52	25.52	8.32	33.75	51.27	35.91	1.18028	0.00678327	0.0400921	Peptide-methionine (R)-S-oxide reductase (AHRD V3.3 *** A0A2G2W8Z3_CAPBA)
Solyc04g008570	18.42	18.81	4.53	33.68	38.85	31.63	1.33081	0.008166	0.0457146	Pentatricopeptide repeat-containing protein, chloroplastic (AHRD V3.3 *** A0A2G3CF28_CAPCH)
Solyc09g009770	17.39	18.96	7.72	33.66	29.32	36.28	1.16521	0.000722206	0.00776769	Calmodulin-binding family protein, putative, expressed (AHRD V3.3 *** Q2QXN6_ORYSJ)
Solyc08g061480	58.05	31.87	81.15	33.63	12.16	31.69	-1.16617	0.0155697	0.0724499	Chalcone-flavanone isomerase family protein (AHRD V3.3 *** A0A2U1NFT5_ARTAN)
Solyc05g009040	15.25	20	5.82	33.59	26.61	33.85	1.18421	0.00606085	0.0369618	Receptor-like protein kinase (AHRD V3.3 *** D3G6F0_CAPAN)
Solyc05g014390	65.76	54.41	32.82	33.58	16.53	26.11	-1.0209	0.00299706	0.0222074	ABC transporter (AHRD V3.3 *-* A0A200RCP7_9MAGN)
Solyc11g066860	39.94	27.47	83.43	33.56	12.77	25.74	-1.06784	0.0331984	0.122908	hypothetical protein (AHRD V3.3 *** AT2G27830.1)
Solyc05g026570	16.38	20.15	14.25	33.46	57.85	34.43	1.36633	0.000156389	0.00248419	Chlororespiratory reduction 3 (AHRD V3.3 *-* A0A0F7CZ71_9ROSI)
Solyc06g084470	22.09	19.61	12.3	33.28	47.75	38.27	1.13824	0.000223973	0.00325315	plant/protein (AHRD V3.3 *** AT4G03150.1)
Solyc03g097580	14.57	14.19	3.13	33.23	30.65	27.41	1.5223	0.00407539	0.0275228	Bidirectional sugar transporter SWEET (AHRD V3.3 *** A0A142DVH1_SOLTU)
Solyc01g099600	17.09	18.22	7.2	33.21	52.65	54.01	1.72049	1.84291e-05	0.000447067	heavy metal-associated isoprenylated plant protein 3-like (AHRD V3.3 *** A0A1S3XS77_TOBAC)
Solyc02g086530	106.56	167.54	111.37	33.2	6.11	6.18	-3.11083	2.09418e-06	7.79754e-05	Raffinose synthase (AHRD V3.3 *** G5DF09_9LAMI)
Solyc04g005480	77.15	88.18	315.83	33.06	28.58	37.17	-2.34163	4.43536e-05	0.000918583	nodulin-related protein 1-like (AHRD V3.3 *** A0A2I4FXG1_9ROSI)
Solyc11g045225	19	23.11	12.43	33.06	57.78	33.59	1.1825	0.00175125	0.014951	Ankyrin repeat-containing protein (AHRD V3.3 *-* A0A1J3FST8_NOCCA)
Solyc07g008470	20.78	25.42	14.31	32.97	60.61	32.26	1.18518	0.00330268	0.0237607	macrophage migration inhibitory factor homolog (AHRD V3.3 *** A0A2I4FY87_9ROSI)
Solyc10g079620	13.89	7.33	5.67	32.96	18.71	20.19	1.40329	0.000637773	0.00707272	haloacid dehalogenase-like hydrolase domain-containing protein 3 (AHRD V3.3 *** A0A2I4DP12_9ROSI),Pfam:PF13419
Solyc01g091770	18.72	24.43	11.68	32.84	44.71	35.84	1.03955	0.00138459	0.0126232	RING/U-box superfamily protein (AHRD V3.3 *-* A0A2U1LC40_ARTAN)
Solyc08g069230	20.2	18.01	8.07	32.64	54.2	30.84	1.34901	0.0024714	0.0193528	chaperone protein dnaJ-like protein (AHRD V3.3 *** AT2G24395.1)
Solyc02g077720	22.29	13.27	10.82	32.61	23.91	54.48	1.21015	0.00220551	0.0177859	Unknown protein
Solyc11g072110	15.68	13.95	3.81	32.46	32.45	18.27	1.32817	0.0128197	0.0635132	2-oxoglutarate (2OG) and Fe(II)-dependent oxygenase superfamily protein (AHRD V3.3 *** A0A2U1Q1F3_ARTAN)
Solyc01g079790	11.78	15.51	2.36	32.28	63.18	33.24	2.14736	0.00073358	0.00785833	ADP-glucose pyrophosphorylase large subunit 3
Solyc04g064720	19.4	25.54	10.65	32.19	48.77	41.71	1.14939	0.00164794	0.0143335	Maltose excess protein 1, chloroplastic (AHRD V3.3 *** A0A2G2ZPK8_CAPAN)
Solyc11g009020	15.28	21.08	8.11	32.14	60.57	31.66	1.50098	0.000921336	0.00929554	Haloacid dehalogenase-like hydrolase (HAD) superfamily protein (AHRD V3.3 *** A0A2U1MUT6_ARTAN),Pfam:PF13419
Solyc11g012690	18.74	17.74	11.4	32.12	66.22	56.22	1.6388	6.1742e-06	0.000185173	Heavy metal-associated isoprenylated plant protein (AHRD V3.3 *** A0A2R6RB34_ACTCH)
Solyc03g118390	53.04	42.51	98.7	32.05	14.87	26.99	-1.44881	0.000858619	0.00882969	Coiled-coil domain-containing protein SCD2 (AHRD V3.3 *** A0A2G3CZS6_CAPCH)
Solyc09g011610	16.45	8.03	8.51	32	12.29	38.65	1.24035	0.0408378	0.141643	Glutathione S-transferase (AHRD V3.3 *-* C0LF68_CAPAN)
Solyc10g085870	5.09	2.8	1.05	31.92	28.9	21.33	3.20493	9.05936e-10	1.07749e-07	Glycosyltransferase (AHRD V3.3 *** A0A328CX74_9ASTE)
Solyc03g044820	24.92	13.74	15.75	31.89	37.64	63.94	1.18882	0.00167535	0.0144872	Methyl jasmonate esterase (AHRD V3.3 *** Q56SE1_SOLTU)
Solyc08g067770	49.38	45.27	81.13	31.88	22.38	32.55	-1.11868	0.000504558	0.00593657	RING/U-box superfamily protein (AHRD V3.3 *** A0A2U1NXH1_ARTAN)
Solyc09g047900	17.9	22.01	11.18	31.8	42.05	29.48	1.06936	0.00143682	0.0129452	Alpha/beta-Hydrolases superfamily protein (AHRD V3.3 *** Q8VZ57_ARATH)
Solyc01g105360	12.04	10.13	5.13	31.76	42.5	33.52	1.98587	1.81554e-08	1.39958e-06	Glycosyltransferase (AHRD V3.3 *** A0A2I4DYG0_9ROSI)
Solyc04g082480	17.94	12.12	7.24	31.69	26.48	39.33	1.41156	5.22366e-05	0.00103845	Plant regulator RWP-RK family protein, putative (AHRD V3.3 *** A0A061FD78_THECC)
Solyc11g069190	24.62	21.75	17.69	31.58	71.52	46.42	1.23189	0.000697904	0.00756177	auxin response factor 4
Solyc12g150113	8.22	8.24	5.06	31.52	56.18	57.59	2.74544	5.43067e-15	1.94886e-12	hypothetical protein (AHRD V3.3 *-* AT1G68585.1)
Solyc02g084740	16.36	15.05	12.55	31.49	30.45	52.07	1.34796	2.50218e-07	1.34354e-05	Cytochrome P450 (AHRD V3.3 *** A0A200QE89_9MAGN)
Solyc03g097180	41.42	38.2	96.5	31.47	29.61	31.15	-1.07007	0.0214655	0.0910872	plasma protein (AHRD V3.3 *** AT1G65020.1)
Solyc01g099370	67.15	59.35	417.5	31.34	46.3	30.09	-2.37816	0.00145903	0.0131067	Calcium-dependent lipid-binding (CaLB domain) family protein (AHRD V3.3 *-* F4JK83_ARATH)
Solyc10g076710	9.22	9.65	4.31	31.3	64.15	42.76	2.5905	6.87014e-10	8.51161e-08	Phosphoinositide phospholipase C (AHRD V3.3 *** O49950_SOLTU)
Solyc03g093180	7.53	9.66	1.67	31.27	38.61	32.41	2.44131	1.48416e-05	0.000379034	Peroxisomal membrane protein 11-4 (AHRD V3.3 *** A0A2G3CVP3_CAPCH)
Solyc01g007110	88.27	82.31	244.62	31.07	27.33	28.93	-2.29201	1.44487e-06	5.80572e-05	LRAT-like domain (AHRD V3.3 *** A0A200Q9S3_9MAGN)
Solyc02g080080	12.43	7.99	10.85	31.07	13.03	29.35	1.18992	0.00113775	0.0108729	Cysteine-rich receptor-like protein kinase 29 (AHRD V3.3 *** A0A2G2XFA8_CAPBA)
Solyc07g007560	18.37	14.28	7.3	30.98	30.67	23.99	1.1032	0.00212581	0.0172974	Phosphate transporter 45 (AHRD V3.3 *** A0A1P8BAK7_ARATH)
Solyc02g062000	53.44	48.51	73.84	30.88	25.78	30.29	-1.02123	2.98029e-05	0.000665659	1-phosphatidylinositol-3-phosphate 5-kinase FAB1A (AHRD V3.3 *** A0A2I0X875_9ASPA)
Solyc07g009450	4.72	2.63	2.4	30.88	31.24	19.31	2.11627	2.07149e-08	1.56785e-06	Unknown protein
Solyc10g079830	22.12	18.01	13.53	30.84	44.3	51.79	1.22133	6.76103e-05	0.00126664	7,8-dihydroneopterin aldolase (AHRD V3.3 *** Q6TFM2_SOLLC)
Solyc01g111830	24.78	20.75	20.12	30.77	63.01	42.15	1.05163	0.0018361	0.0155288	Methyltransferase (AHRD V3.3 *** O24154_TOBAC)
Solyc02g087400	15.53	27.1	15.25	30.73	57.75	26.97	1.00863	0.0181196	0.0807065	Ankyrin repeat-containing protein (AHRD V3.3 *** A0A2U1KW09_ARTAN)
Solyc03g123740	62.22	64.54	68.17	30.6	17.61	37.62	-1.21815	1.82521e-05	0.00044329	Ovule receptor-like kinase 28 (AHRD V3.3 *** A4GWX5_SOLCH)
Solyc08g023440	105.88	134.53	108.26	30.54	16.13	35.07	-2.12441	1.60936e-12	3.63222e-10	Early-responsive to dehydration stress protein (ERD4) (AHRD V3.3 *** A0A2U1KBS2_ARTAN)
Solyc04g074730	105.57	89.24	228.61	30.38	28.69	28.17	-2.33207	5.72105e-08	3.85366e-06	classical arabinogalactan protein 5 (AHRD V3.3 --* XP_004237948.1)
Solyc01g006290	5.81	10.4	11.19	30.38	47.55	26.59	1.92654	1.29547e-06	5.31833e-05	Peroxidase (AHRD V3.3 *** K4ASJ5_SOLLC)
Solyc08g006540	17.38	23.55	8.92	30.35	66.06	31.21	1.3753	0.00470297	0.0306761	FK506 binding protein 13
Solyc11g062100	16.64	18.55	11.49	30.32	26.5	37.96	1.0057	1.48792e-05	0.000379529	E1-E2_ATPase domain-containing protein/HMA domain-containing protein/Hydrolase domain-containing protein (AHRD V3.3 *** A0A1Q3B5J2_CEPFO)
Solyc04g016420	84.11	86.17	81.56	30.27	17.11	9.68	-1.92093	5.15618e-08	3.53028e-06	hypothetical protein (AHRD V3.3 *-* AT5G04000.2)
Solyc02g079170	47.29	39.69	71.01	30.26	9.18	24.95	-1.34485	0.00362327	0.0253666	External alternative NAD(P)H-ubiquinone oxidoreductase B1, mitochondrial (AHRD V3.3 *** A0A2G3A937_CAPAN)
Solyc01g080800	6.36	8.04	2.87	30.2	46.16	40.15	2.74724	5.18645e-11	8.05603e-09	Basic secretory family protein (AHRD V3.3 *** A0A2K3LW23_TRIPR)
Solyc02g077980	84.28	91.91	79.32	30.17	19.85	13.66	-2.0191	6.16718e-10	7.73275e-08	Unknown protein
Solyc09g010360	12.97	9	1.34	30.12	25.39	36.62	1.98532	0.00269044	0.0206105	WAT1-related protein (AHRD V3.3 *** K4CR63_SOLLC)
Solyc03g005030	19.39	19.44	11.18	30.07	37.54	35.18	1.02872	0.000127972	0.00210562	hypothetical protein (AHRD V3.3 *-* AT3G01860.1)
Solyc01g007980	16.77	17.98	8.12	30.04	34.63	29.97	1.17327	0.00043249	0.00531396	Cysteine-rich receptor-like protein kinase 2 (AHRD V3.3 *** A0A2G2YVX5_CAPAN)
Solyc11g011030	10.93	9.14	22.79	29.99	17.22	49.26	1.14206	0.0243376	0.0991784	Pto-responsive gene 1
Solyc04g050920	12.25	18.55	4.82	29.98	38.3	38.17	1.57474	0.000740352	0.00789229	DNA-directed RNA polymerase subunit alpha (AHRD V3.3 *** AT3G54310.1)
Solyc10g084150	18.09	23.65	7.84	29.9	40.38	63.69	1.38756	0.00174536	0.0149246	Cytokinin riboside 5'-monophosphate phosphoribohydrolase (AHRD V3.3 *** A0A2G2VTW3_CAPBA)
Solyc08g069060	35.44	28.52	63.26	29.88	10.96	20.5	-1.10322	0.017145	0.0775607	Hexosyltransferase (AHRD V3.3 *** A0A2G2XN19_CAPBA)
Solyc10g005080	11.35	8.83	2.3	29.86	23.52	23.55	1.77268	0.000557056	0.00641669	Late elongated hypocotyl (AHRD V3.3 *** J9PV71_NICAT)
Solyc01g103490	17.2	21.88	7.67	29.8	32.84	36.4	1.05199	0.00264033	0.0203766	MACPF domain-containing protein (AHRD V3.3 *** A0A1Q3B5D7_CEPFO)
Solyc08g082990	20.3	8.33	7.34	29.78	18.77	35.87	1.21277	0.00637164	0.0382823	Oligopeptide transporter (AHRD V3.3 *** A0A200RD47_9MAGN)
Solyc03g008010	42.82	56.72	136.97	29.66	31.23	36.65	-1.36729	0.00432356	0.0288284	PPPDE putative thiol peptidase family protein (AHRD V3.3 *** A0A2U1P9D8_ARTAN)
Solyc09g065540	46.51	36.85	65.08	29.64	16	25.66	-1.09684	0.000811792	0.00844968	biotin-binding protein
Solyc01g100940	81.01	85.9	83.54	29.58	13.36	18.85	-2.05412	2.52314e-11	4.16799e-09	protein NIM1-INTERACTING 1-like isoform X2 (AHRD V3.3 -** XP_020213781.1)
Solyc04g081530	71.76	105.13	115.63	29.52	19.4	21.95	-2.0836	1.127e-12	2.66562e-10	Chaperone protein DnaJ (AHRD V3.3 *** A0A2G3CQH5_CAPCH)
Solyc09g011670	73.9	53.11	75.5	29.48	29.44	35.66	-1.1173	1.66915e-06	6.56744e-05	Adenine nucleotide alpha hydrolases-like superfamily protein (AHRD V3.3 *** A0A2U1NYH2_ARTAN)
Solyc04g051470	7.21	11.57	0	29.43	33.81	45.3	2.49565	0.0036329	0.0254169	At4g09890 (AHRD V3.3 *** Q9T0E8_ARATH)
Solyc10g054820	6.53	6.46	0.75	29.43	44.89	33.52	2.98801	9.1656e-06	0.000255165	X-intrinsic protein 1.2
Solyc09g009830	14.21	11.19	5.83	29.3	50.12	51.09	1.19017	8.53994e-09	7.69482e-07	Alpha carbonic anhydrase (AHRD V3.3 *** A0A200QHP1_9MAGN)
Solyc04g077650	42.71	19.8	108.4	29.28	4.47	22.63	-1.68607	0.0272571	0.107673	Serine carboxypeptidase-like 17 (AHRD V3.3 *** A0A2G2ZRB2_CAPAN)
Solyc09g060100	19.64	20.52	9.74	29.27	42.47	31.58	1.05159	0.00199449	0.0164801	transmembrane protein (AHRD V3.3 *** AT4G13150.1)
Solyc03g083100	19.61	22.92	11.29	29.25	63.38	33.2	1.25115	0.00371923	0.0258373	SUN-like protein 10
Solyc03g062710	12.27	18.03	3.45	29.17	51.47	30.07	1.76787	0.00212499	0.0172974	protein NDH-DEPENDENT CYCLIC ELECTRON FLOW 5 (AHRD V3.3 *** A0A2I4GSV2_9ROSI)
Solyc06g073290	8.19	11.68	2.05	29.13	143.64	32.94	3.27898	3.27924e-05	0.000724565	Tetrapyrrole-binding protein, chloroplastic (AHRD V3.3 *** A0A2G2ZDA2_CAPAN)
Solyc01g010640	14.11	19.28	5.62	29.03	56.7	34.78	1.64262	0.00100334	0.0098708	NAD(P)-linked oxidoreductase superfamily protein (AHRD V3.3 *** Q949S6_ARATH)
Solyc05g013060	56.62	28.29	48.76	29.01	11.73	24.47	-1.07796	0.00909596	0.0495092	plant/protein (AHRD V3.3 *-* AT1G13990.1)
Solyc09g089940	65.21	63.36	101.56	28.98	22.13	29.79	-1.54172	3.25577e-08	2.36117e-06	DUF2828 domain-containing protein (AHRD V3.3 *** A0A1Q3B0Q4_CEPFO)
Solyc07g043480	1.61	2.92	0.23	28.91	58.97	47.24	4.85014	7.7691e-12	1.44033e-09	Glycosyltransferase (AHRD V3.3 *** A0A2G3BZR4_CAPCH)
Solyc06g050170	6.37	6.27	3.78	28.9	28	18.23	2.19825	2.07175e-12	4.58738e-10	Potassium transporter (AHRD V3.3 *** A0A1Q3B385_CEPFO)
Solyc03g116710	18.77	20.56	9.57	28.68	49.21	41.61	1.2908	0.000572495	0.00653643	Protein LURP-one-related 5 (AHRD V3.3 *** A0A1U8GFL7_CAPAN)
Solyc12g099430	63.35	58.5	93.45	28.52	36.41	19.71	-1.34599	0.000158204	0.00250408	Alpha/beta-Hydrolases superfamily protein (AHRD V3.3 *** A0A2U1MWY4_ARTAN)
Solyc10g085680	11	13.99	6.87	28.52	32.91	27.02	1.48714	2.17195e-06	8.02967e-05	Serine/threonine-protein kinase STN8, chloroplastic (AHRD V3.3 *** A0A2G2VU68_CAPBA)
Solyc07g022900	17.96	27.21	6.64	28.5	101.17	29.75	1.66017	0.0130124	0.0642056	Chlorophyll a-b binding protein, chloroplastic (AHRD V3.3 *** A0A2G2V6L4_CAPBA)
Solyc06g060060	18.5	15.69	7.59	28.44	27.49	29.57	1.02587	0.00216753	0.017534	NAD kinase (AHRD V3.3 *-* A0A1Y1I8F5_KLENI)
Solyc08g078510	56.86	46.94	218.81	28.36	24.91	30.06	-2.00512	0.000824767	0.00856195	GRAM domain family protein (AHRD V3.3 *-* A0A2U1NIK8_ARTAN)
Solyc11g006720	55.25	64.53	94.13	28.29	15.3	22.59	-1.73276	1.81282e-07	1.02812e-05	Transcription factor DIVARICATA (AHRD V3.3 *** A0A2G3AV26_CAPCH)
Solyc04g071650	21.58	26.96	9.45	28.29	51.52	63.85	1.3107	0.00398887	0.0271321	Cellulose synthase (AHRD V3.3 *** K4BTF5_SOLLC)
Solyc02g031730	8.79	2.03	2.65	28.22	13.06	48.79	2.74792	7.85523e-05	0.00142669	Histone-lysine N-methyltransferase ATXR2 (AHRD V3.3 *-* A0A2G2Z378_CAPAN)
Solyc04g076300	45.94	47.62	74.64	28.06	14.26	19.66	-1.47984	1.56102e-05	0.000394308	Mechanosensitive ion channel protein 2, chloroplastic (AHRD V3.3 *** A0A2G2X028_CAPBA)
Solyc07g009380	11.13	16.64	1.7	27.82	33.29	127.18	2.65274	0.000990844	0.00978805	xyloglucan endotransglucosylase-hydrolase 2
Solyc11g031970	16.77	17.42	9.87	27.72	37.38	27.3	1.06106	0.000682302	0.00744701	transmembrane protein (AHRD V3.3 *** AT4G09970.1)
Solyc03g098110	45.1	25.7	42.44	27.67	39.17	29.41	-1.2213	3.65435e-05	0.000787387	hypothetical protein (AHRD V3.3 *** AT1G73470.1)
Solyc10g085100	18.16	16.72	7.44	27.64	42.96	28.78	1.24393	0.0017866	0.0151842	Sulfoquinovosyl transferase SQD2 (AHRD V3.3 *** A0A2G2YM20_CAPAN)
Solyc12g100260	18.31	5.19	12.08	27.57	23.33	106.25	2.05857	0.00314321	0.0230038	Fatty acid desaturase (AHRD V3.3 *-* A0A200QRI1_9MAGN)
Solyc08g080500	56.94	57.39	82.67	27.56	21.39	33.14	-1.29801	1.06938e-06	4.49658e-05	Rhomboid-like protein (AHRD V3.3 *** A0A1U8G8L0_CAPAN)
Solyc04g015850	14	20.48	5.48	27.53	55.66	40.34	1.64249	0.00125611	0.0117031	Transmembrane protein (AHRD V3.3 *** Q9M2K7_ARATH)
Solyc02g083360	35.52	36.68	91.22	27.46	12.47	17.1	-1.57922	0.00278499	0.0210635	Protein methionine S-oxide reductase (AHRD V3.3 *** A0A2K3M6B6_TRIPR)
Solyc09g075110	0	0	2.66	27.4	18.89	38.55	4.74743	0.00782223	0.0445195	Unknown protein
Solyc01g106910	35.04	68.03	33.78	27.38	19.03	19.72	-1.04961	0.00232181	0.0185087	hypothetical protein (AHRD V3.3 *** AT4G33800.2)
Solyc06g064940	23.84	18.03	14.27	27.38	41.49	45.86	1.02528	0.000581551	0.00661082	Patellin-5 (AHRD V3.3 *** A0A2G2WKZ3_CAPBA)
Solyc06g075520	6.85	4.91	11.86	27.3	25.31	28.31	1.79254	1.04127e-08	8.99293e-07	Glutathione S-transferase (AHRD V3.3 *** A0A200PZB1_9MAGN)
Solyc04g077130	14.88	13.14	17.1	27.2	42.62	23.37	1.00674	0.020914	0.0894216	50S ribosomal protein 6, chloroplastic (AHRD V3.3 *** A0A2G3CPG8_CAPCH)
Solyc12g056510	15.26	21.31	7.4	27.15	34.18	27.89	1.02753	0.00891819	0.0487334	Trihelix transcription factor GTL1 (AHRD V3.3 *** A0A2G3B3E4_CAPCH)
Solyc03g119210	55.53	43.71	89.17	27.14	14.74	25.99	-1.56617	0.000862542	0.00884718	Bifunctional inhibitor/plant lipid transfer protein/seed storage helical domain (AHRD V3.3 *** A0A200Q3B5_9MAGN)
Solyc01g096190	13.93	17.31	10.2	27.12	23.31	34.67	1.02924	4.03075e-05	0.00085347	Ca2+-ATPase
Solyc05g050360	7.69	11.99	5.25	27.11	10.74	21.99	1.24017	0.00342155	0.0243553	Cyclic nucleotide-gated ion channel 1 (AHRD V3.3 *** A0A2G2WSK7_CAPBA)
Solyc02g091840	10.93	11.12	3.22	27.11	39.22	45.98	2.15726	5.41029e-06	0.000166582	Leucine rich repeat receptor protein kinase CLAVATA1 (AHRD V3.3 *** F8WS84_SOLLC)
Solyc05g012140	15.88	21.01	8.2	27.07	40.11	23.85	1.02638	0.0117225	0.0597433	Pentatricopeptide repeat-containing protein, chloroplastic (AHRD V3.3 *** A0A1U8ELM4_CAPAN)
Solyc08g082250	17.62	12.01	7.65	27.04	35.79	44.14	1.51625	1.61293e-05	0.000402053	endo-beta-1,4-D-glucanase (Cel8)
Solyc03g025970	42.25	46.7	35.33	27.03	16.61	19.94	-1.00193	1.76434e-05	0.00043001	Methyl-CpG binding domain protein (AHRD V3.3 *-* A0A2K3NPJ5_TRIPR)
Solyc03g083770	8.61	24.66	1.43	27.03	55.22	44.27	1.8823	0.0207949	0.0891135	Plant invertase/pectin methylesterase inhibitor superfamily protein, putative (AHRD V3.3 *** A0A061G4U8_THECC)
Solyc09g011270	14.65	13.79	4.01	26.94	18.4	27.15	1.14118	0.0189352	0.083464	Cysteine/histidine-rich C1 domain protein (AHRD V3.3 *** A0A1P8AY95_ARATH)
Solyc07g049550	7.96	11.95	1.53	26.88	7.59	23.19	1.41073	0.0480575	0.158571	1-aminocyclopropane-1-carboxylate oxidase 2 (AHRD V3.3 *** Q7Y257_BETPN)
Solyc07g006570	3.52	5.21	7.09	26.88	22.02	35.41	2.37743	5.47725e-12	1.0755e-09	S-like ribonuclease (AHRD V3.3 *** Q9FQL6_PRUDU)
Solyc05g055330	44.26	53.31	27.99	26.87	19.38	12.06	-1.10492	0.003436	0.0244385	Pleiotropic drug resistance protein 2 (AHRD V3.3 *** A0A1U8GRL3_CAPAN)
Solyc08g005333	54.6	57.06	90.84	26.8	30.41	21.66	-1.37671	1.042e-05	0.000282398	Histidinol-phosphate aminotransferase, chloroplastic (AHRD V3.3 *** A0A2G2XLG4_CAPBA)
Solyc06g051020	36.78	44.14	46.52	26.77	19.51	17.37	-1.02107	3.69544e-05	0.000794596	Peptide-N4-(N-acetyl-beta-glucosaminyl)asparagine amidase A (AHRD V3.3 *** A0A200PX65_9MAGN)
Solyc09g014350	8.61	7.63	2.43	26.72	16.98	26.27	1.89726	3.81112e-05	0.000811091	Glycerol-3-phosphate acyltransferase, expressed (AHRD V3.3 *** D8L9N9_WHEAT)
Solyc07g053270	78.58	45.98	119.72	26.59	5.93	10.03	-2.75249	7.77645e-06	0.000224132	HAD hydrolase (AHRD V3.3 *** A0A200Q0S9_9MAGN)
Solyc04g082000	8.84	16.98	3.71	26.35	73.44	21.93	2.08443	0.00143331	0.0129315	Phospholipase D (AHRD V3.3 *** K4BVS9_SOLLC)
Solyc10g050110	6.28	11.9	2.82	26.23	37.63	26.12	2.11347	3.03992e-05	0.000677439	Leucine-rich repeat family protein (AHRD V3.3 *** G3CHK6_PONTR)
Solyc11g044450	10.72	12.44	2.29	26.15	31.29	29.64	1.7675	0.00100346	0.0098708	DnaJ protein (AHRD V3.3 *** B6T720_MAIZE)
Solyc12g087950	56.01	52.9	94.69	26.13	11.26	40.76	-1.44363	0.00283205	0.0213342	AT-hook motif nuclear-localized protein (AHRD V3.3 *** A0A1U8GD78_CAPAN)
Solyc02g094390	16.11	19.48	6.69	26.13	27.23	39.82	1.13261	0.00547418	0.0344541	S-acyltransferase (AHRD V3.3 *** A0A1U8FK29_CAPAN)
Solyc01g108030	57.55	40.83	85.87	26.1	8.23	18.64	-1.84035	6.33394e-05	0.00120177	Methylcrotonoyl-CoA carboxylase beta chain, mitochondrial (AHRD V3.3 *** A0A1U8DZI7_CAPAN)
Solyc01g090693	49.37	31.15	108.54	26.04	13.71	21.67	-1.68509	0.000732832	0.00785833	3-hydroxyisobutyryl-CoA hydrolase-like protein 1, mitochondrial (AHRD V3.3 *** A0A1U8EBI0_CAPAN)
Solyc07g062860	47.67	39.03	51.89	26.04	20.05	19.61	-1.15927	2.45194e-06	8.87558e-05	26S proteasome non-ATPase regulatory subunit 5 (AHRD V3.3 *** A0A200QM10_9MAGN)
Solyc02g067890	14.47	13.49	7.15	25.98	33.41	42.56	1.53582	3.56321e-06	0.000120202	S-adenosyl-L-methionine-dependent methyltransferases superfamily protein (AHRD V3.3 *** A0A2U1MED4_ARTAN)
Solyc03g005820	13.86	15.26	6.22	25.97	31.5	36.93	1.416	0.000121877	0.00202778	Purine permease (AHRD V3.3 *** A0A2U1LZ77_ARTAN),Pfam:PF16913
Solyc01g091170	1.62	0.97	1.52	25.88	5.45	22.4	3.68549	1.33008e-10	1.90926e-08	ARGINASE 2
Solyc06g084320	35.12	88.32	142.5	25.79	27.06	14.79	-1.99758	0.000232419	0.00335846	EID1-like F-box protein 3 (AHRD V3.3 *** A0A2G2ZF18_CAPAN)
Solyc11g044937	14.66	19.64	10.04	25.77	36.54	31.48	1.17956	0.000279744	0.00383618	Plant transposase (Ptta/En/Spm family) (AHRD V3.3 *-* F4I6H5_ARATH)
Solyc07g009150	13.29	15.76	6.85	25.69	43.12	22.63	1.36034	0.00128841	0.0119399	Protein kinase superfamily protein (AHRD V3.3 *** A0A2U1PBK3_ARTAN)
Solyc12g098880	2.7	2.64	1.13	25.67	11.48	17.34	2.98044	0.000755751	0.00800112	SsrA-binding protein (AHRD V3.3 *** Q9LUN9_ARATH)
Solyc07g055740	7.19	5.79	1.38	25.62	72.67	41.64	3.30751	1.54581e-07	8.96225e-06	strictosidine synthase
Solyc06g075370	46.17	49.73	84	25.55	17.91	22.93	-1.47428	4.74771e-06	0.000148676	Dof zinc finger protein (AHRD V3.3 *** A0A2K3LIE4_TRIPR)
Solyc11g065320	15.28	19.43	6.57	25.5	30.76	31.37	1.10796	0.00480344	0.0311073	Zinc finger transcription factor 67
Solyc08g081550	43.87	72.75	76.42	25.48	16.47	15.21	-1.77984	1.14553e-07	6.89108e-06	1-aminocyclopropane-1-carboxylate synthase (AHRD V3.3 *** B2NIX1_CAPCH)
Solyc08g077760	76.35	67.37	256.05	25.4	24.83	25.81	-2.4433	9.15036e-06	0.000255165	Unknown protein
Solyc12g014480	15.67	22.68	4.46	25.4	44.93	31.28	1.37293	0.0109075	0.0565732	golgin family A protein (AHRD V3.3 *-* AT4G22320.2)
Solyc12g044420	12.91	14.92	6.6	25.36	28.33	28.4	1.24084	0.000232513	0.00335846	Avr9/Cf-9 rapidly elicited protein (AHRD V3.3 *** Q9ZU12_ARATH)
Solyc02g084930	12.78	10.07	5.99	25.33	15.54	27.54	1.22657	0.000341468	0.004456	Cytochrome P450 (AHRD V3.3 *-* A0A200QE46_9MAGN)
Solyc02g062500	63.43	31.14	126.85	25.32	9.44	24.12	-1.98436	0.000604836	0.00681226	2-oxoglutarate (2OG) and Fe(II)-dependent oxygenase superfamily protein (AHRD V3.3 *** A0A2U1LXD5_ARTAN)
Solyc09g011380	10.55	14.26	4.84	25.31	25.23	27.27	1.39097	0.000268583	0.00372686	BEL1-like homeodomain protein 9 (AHRD V3.3 *** A0A2G2VXF9_CAPBA)
Solyc01g094890	14.17	20.58	10.83	25.26	48.87	26.8	1.16101	0.00321801	0.0233135	Ferric reduction oxidase 2 (AHRD V3.3 *** A0A2G2W6D0_CAPBA)
Solyc08g078020	9.19	12.67	3.36	25.24	84.86	59.35	2.74752	8.36196e-06	0.00023712	Methionine rich arabinogalactan (AHRD V3.3 *-* Q52QJ6_SOLLC)
Solyc10g085350	14.91	16.52	9.81	25.21	32.63	28.28	1.02576	0.0031379	0.0229973	macrophage migration inhibitory factor homolog (AHRD V3.3 *** A0A2I4H5E2_9ROSI)
Solyc01g008500	11.89	10.34	5.87	25.19	10.43	20.06	1.02068	0.00966818	0.0517177	Receptor-like protein kinase (AHRD V3.3 *** A0A2K3L8M9_TRIPR)
Solyc07g053350	14.88	8.04	17.58	25.05	27.25	38.02	1.12442	0.00195344	0.0162311	Protein trichome birefringence-like 40 (AHRD V3.3 *** A0A1U8FLM2_CAPAN)
Solyc05g005890	14.14	14.42	9.86	25	32.4	27.3	1.13818	1.71186e-06	6.68129e-05	Acyl-CoA N-acyltransferases (NAT) superfamily protein (AHRD V3.3 *** A0A2U1NXN3_ARTAN)
Solyc04g079660	36.38	28.82	65.93	24.96	5.9	21.09	-1.39377	0.0120026	0.0606389	Cytochrome P450 (AHRD V3.3 *** A0A2U1M7T5_ARTAN)
Solyc07g014680	11.17	18.27	1.52	24.92	27.64	31	1.44883	0.0389115	0.136947	Potassium transporter (AHRD V3.3 *-* A0MNZ1_EUTHA)
Solyc09g073030	42.12	26.13	70.16	24.88	7.84	27.22	-1.27292	0.02017	0.0871354	Unknown protein
Solyc05g009520	33.14	28.19	53.66	24.8	8.99	23.31	-1.07365	0.0209436	0.0894747	hypothetical protein (AHRD V3.3 *** AT1G13360.3)
Solyc10g081560	30.3	16.24	44.31	24.78	7.32	13.74	-1.07915	0.0257397	0.103398	NAD(P)-binding Rossmann-fold superfamily protein (AHRD V3.3 *** F4IKL5_ARATH),Pfam:PF13561
Solyc08g067540	10.6	13.71	4.26	24.72	25.04	15.76	1.17447	0.027053	0.107233	Non-specific lipid-transfer protein (AHRD V3.3 *** K4CLY0_SOLLC)
Solyc06g053840	18.2	15.31	14.28	24.64	57.71	28.11	1.22112	0.00289681	0.0216808	auxin-regulated IAA4
Solyc02g079190	11.21	11.21	4.83	24.61	50.5	38.66	2.07764	1.06101e-06	4.47043e-05	Protein AUXIN SIGNALING F-BOX 3 (AHRD V3.3 *** A0A2G3D604_CAPCH)
Solyc05g010180	8.53	7.26	1.31	24.59	24.71	14.99	2.01602	0.0011552	0.0109841	Carotene isomerase (AHRD V3.3 *** A0A200PZS7_9MAGN)
Solyc06g005710	8.94	17.05	4.28	24.56	89.9	24.09	2.23571	0.000936068	0.00940187	Protein TIC 62, chloroplastic (AHRD V3.3 *** A0A1J3HBE9_NOCCA)
Solyc06g072350	11.93	23.41	8.03	24.48	63.21	29.27	1.45335	0.00740048	0.0428109	CASP-like protein (AHRD V3.3 *** A0A2G3CXI9_CAPCH)
Solyc11g068960	15.31	14.79	8.56	24.44	23.05	41.62	1.18859	0.000260374	0.00365683	Transcription factor LHW (AHRD V3.3 *** A0A2G3ATR4_CAPCH)
Solyc03g083330	39.31	40.95	64.8	24.38	20.56	21.75	-1.14941	4.11071e-05	0.000868633	Dipeptidyl peptidase (AHRD V3.3 *** A0A1Y1HMI5_KLENI)
Solyc04g064545	31.61	38.7	48.26	24.38	15.47	16.98	-1.09496	0.00013588	0.00221476	Unknown protein
Solyc05g041430	13.28	12.59	4.42	24.34	47.06	19.48	1.65566	0.0014999	0.0133815	PTB domain engulfment adapter (AHRD V3.3 *** A0A1P8B0D8_ARATH)
Solyc06g068080	48.6	45.41	67.24	24.23	21.1	24.96	-1.22956	3.73994e-07	1.87123e-05	SNARE-like superfamily protein (AHRD V3.3 *** A0A2U1KJN4_ARTAN)
Solyc03g098730	34.84	37.42	172.57	24.17	6.19	14.32	-2.52827	0.000583108	0.00661406	Kunitz-type protease inhibitor (AHRD V3.3 *** J9XUY3_TOBAC)
Solyc07g062740	51.95	56.6	36.27	24.1	14.69	14.82	-1.44716	5.48491e-07	2.63656e-05	serine/arginine repetitive matrix protein (AHRD V3.3 --* AT3G15115.1)
Solyc01g057910	31.24	37.22	50.88	24.06	4.97	18.09	-1.39244	0.00972068	0.0518918	R2R3MYB transcription factor 2
Solyc03g082370	23.73	24.17	235.89	24.04	10.68	14.29	-2.61518	0.00666079	0.0395793	Avr9/Cf-9 rapidly elicited protein 65 (AHRD V3.3 *** Q9FQZ0_TOBAC)
Solyc11g022590	0.98	0.13	0.59	24.02	20.37	16.09	5.0914	2.53357e-21	1.9531e-18	trypsin inhibitor-like protein precursor
Solyc04g071480	48.59	44.71	137.88	23.96	27.23	25.41	-1.63177	0.000903434	0.00915486	Plant/F1M20-13 protein (AHRD V3.3 *** G7IBZ7_MEDTR)
Solyc04g076870	11.87	17.18	9.21	23.95	34.35	27.43	1.1655	0.000140108	0.00226413	Glutamyl-tRNA reductase (AHRD V3.3 *** A6Q0F0_TOBAC)
Solyc03g121870	45.77	63.52	69.34	23.91	16.28	8.79	-1.91686	2.97067e-06	0.000103864	Methyltransferase-like protein (AHRD V3.3 *** A0A2G3D0I7_CAPCH),Pfam:PF13489
Solyc11g012060	16.37	15.09	7.34	23.88	28.22	29.96	1.07066	0.00163898	0.0142795	hypothetical protein (AHRD V3.3 *-* AT1G12020.1)
Solyc04g074490	36.41	33.33	74.64	23.81	17.5	24.3	-1.1813	0.0021791	0.0176064	F-box protein (AHRD V3.3 *** A0A2G3CNQ6_CAPCH)
Solyc01g094040	35.43	33.86	73.12	23.75	11.57	25.55	-1.27992	0.00393598	0.0268954	blue copper protein-like (AHRD V3.3 *** A0A2I4GQX2_9ROSI)
Solyc09g090080	11.6	8.28	10.14	23.73	10.87	27.73	1.01459	0.00574938	0.0355942	Phosphate transporter (AHRD V3.3 *** Q9AYT3_TOBAC)
Solyc06g075660	44.75	57.55	76.43	23.69	27.2	25.85	-1.22476	1.46468e-05	0.000375442	MYB transcription factor (AHRD V3.3 *-* B4FPU3_MAIZE)
Solyc01g102860	12.83	17.25	6.69	23.63	29.59	22.89	1.05196	0.00502309	0.0322042	golgin family A protein (AHRD V3.3 *-* AT1G51080.1)
Solyc09g092130	6.96	8.66	2.88	23.62	53	27.87	2.52331	3.75526e-07	1.87439e-05	Sucrose phosphate synthase (AHRD V3.3 *** A0A0B5L7E2_LILDA)
Solyc06g036110	143.91	133.81	184.54	23.61	11.28	24.18	-3.01613	6.03503e-20	3.92541e-17	Calcium-dependent lipid-binding (CaLB domain) family protein (AHRD V3.3 *** A0A2U1LCI8_ARTAN)
Solyc02g081030	97.56	100.28	141.58	23.61	13.21	38.07	-2.23208	1.44096e-08	1.16701e-06	ERD (Early-responsive to dehydration stress) family protein (AHRD V3.3 *-* A0A2U1NFB6_ARTAN)
Solyc03g111720	36.94	33.02	72.54	23.59	11.15	21.05	-1.36066	0.00140188	0.0127251	Peptide methionine sulfoxide reductase (AHRD V3.3 *** MSRA_SOLLC)
Solyc11g011190	12.07	10.39	7.12	23.53	10.17	28.05	1.02647	0.0121858	0.0613087	Exostosin-like protein (AHRD V3.3 *** A0A2U1NB95_ARTAN)
Solyc12g010430	39.94	35.43	74.88	23.52	20.13	21.21	-1.26282	0.00116068	0.0110111	hypothetical protein (AHRD V3.3 --* AT5G35090.1)
Solyc01g095570	14.19	12.49	11.45	23.5	23.66	27.96	1.00719	9.23394e-12	1.67126e-09	Mitochondrial carrier protein (AHRD V3.3 *** A0A200PUN8_9MAGN)
Solyc03g115950	55.11	39.36	132.49	23.43	46.09	20.05	-1.36411	0.0179485	0.0801387	BnaA06g38590D protein (AHRD V3.3 *** A0A078IDZ0_BRANA)
Solyc09g075140	56.13	48.5	105.84	23.42	5.49	8.42	-2.57048	1.74985e-05	0.00042698	Alpha/beta-Hydrolases superfamily protein (AHRD V3.3 *** A0A2U1LF81_ARTAN)
Solyc07g006130	58.55	42.53	76.04	23.42	13.22	18.5	-1.73055	1.59031e-07	9.14383e-06	Eukaryotic peptide chain release factor subunit 1 (AHRD V3.3 *** A0A1U8F7R5_CAPAN)
Solyc11g073130	10.17	12.22	3.47	23.35	59.25	28.1	2.33839	6.4076e-05	0.00121133	Very-long-chain (3R)-3-hydroxyacyl-CoA dehydratase (AHRD V3.3 *** A0A2G2YGA2_CAPAN)
Solyc03g115220	6.03	6.61	2.1	23.34	26.22	15.14	2.25147	4.91329e-06	0.000152181	Flavonoid 3'-monooxygenase (AHRD V3.3 *** A0A2G2WR53_CAPBA)
Solyc02g077920	53.89	36.79	56.9	23.27	12.4	25.21	-1.31463	5.85003e-05	0.00112952	Colorless non-ripening
Solyc04g081370	13.73	17.93	5.25	23.2	29.54	23.47	1.05488	0.0172561	0.0778771	C2H2-like zinc finger protein (AHRD V3.3 *** A0A2U1KP34_ARTAN)
Solyc02g062370	39.44	42.84	78.93	23.19	18.46	25.12	-1.30742	0.000145982	0.00234631	Zinc finger CCCH domain-containing protein 19 (AHRD V3.3 *** A0A2G2XGC4_CAPBA)
Solyc12g009220	28.05	20.07	148.89	23.14	8.32	26.68	-1.84417	0.0191619	0.0841426	jasmonate ZIM-domain protein 1
Solyc12g010710	4.82	6.03	8.64	23.13	6.78	15.52	1.16006	0.0394635	0.138328	Unknown protein
Solyc06g065445	6.76	7.24	4.53	23.13	31.79	37.37	2.28602	1.45828e-15	5.95151e-13	Protein SENSITIVE TO PROTON RHIZOTOXICITY 1 (AHRD V3.3 *-* A0A2G3C818_CAPCH)
Solyc12g006420	32.85	29.38	62.04	23.03	16.22	22.07	-1.04733	0.00302894	0.0223133	protein PAT1 homolog 1-like (AHRD V3.3 *** A0A2I4EXG6_9ROSI)
Solyc12g098660	10.21	10.56	4.54	22.96	23.06	15.72	1.31628	0.000753789	0.00799019	Alpha/beta-Hydrolases superfamily protein (AHRD V3.3 *** A0A2U1NVP4_ARTAN)
Solyc09g074520	13.33	19.05	6.86	22.95	37.74	28.41	1.19421	0.00383751	0.0264483	Protein TRANSPORT INHIBITOR RESPONSE 1 (AHRD V3.3 *** A0A2G3CTS6_CAPCH)
Solyc03g097610	10.64	9.14	0.78	22.95	16.9	39.55	1.93695	0.011938	0.0604127	Bidirectional sugar transporter SWEET (AHRD V3.3 *** M1D4D6_SOLTU)
Solyc06g071820	54.09	42.72	33.56	22.94	19.47	12.9	-1.28376	1.71508e-05	0.000420468	BTB/POZ and TAZ domain-containing protein 1 (AHRD V3.3 *** A0A2G3BFP5_CAPCH)
Solyc05g007880	9.39	8.81	1.38	22.9	28.46	23.08	1.96169	0.0014318	0.0129291	cyclic dof factor 2-like (AHRD V3.3 *** A0A2I4E3P6_9ROSI)
Solyc01g105120	21.84	18.47	9.62	22.76	69.13	21.24	1.21435	0.030874	0.117286	protein LNK1 (AHRD V3.3 *** A0A2I4GGH4_9ROSI)
Solyc03g082800	58.5	59.72	91.7	22.74	16.57	11.69	-2.06587	4.80283e-09	4.82928e-07	Unknown protein
Solyc03g117290	31.55	37.82	51.15	22.74	11.36	16.11	-1.3152	0.000287473	0.00391331	Serine-rich protein (AHRD V3.3 *** E5GCC5_CUCME)
Solyc01g100230	44.17	29.33	75.51	22.74	32.96	18.9	-1.0243	0.0229332	0.0952567	DnaJ-like protein subfamily B member 6 (AHRD V3.3 *** A0A2G2V7W8_CAPBA)
Solyc10g079070	15.97	15.58	14.47	22.71	63.86	34.04	1.4251	0.000810381	0.00844968	bHLH transcription factor 065
Solyc01g079600	64.43	60.65	186.34	22.65	6.93	16.73	-2.80063	1.57599e-06	6.23625e-05	Alpha/beta-Hydrolases superfamily protein (AHRD V3.3 *** A0A2U1L2I9_ARTAN)
Solyc02g068200	38	37.96	78	22.54	20.39	20.53	-1.31468	0.000410978	0.00511303	TCP transcription factor 18
Solyc07g056480	9.13	8.89	13.62	22.54	18.25	27.64	1.07598	0.000199807	0.00296209	glutathione S-transferase/peroxidase
Solyc01g067295	17.24	9	6.84	22.52	34.5	16.79	1.16018	0.0151309	0.0710932	Fruit-specific protein (AHRD V3.3 *** A0A2G2VKF4_CAPBA)
Solyc01g094720	14.84	14.7	8.16	22.49	44.81	21.69	1.25859	0.00253502	0.019747	Phosphate transporter (AHRD V3.3 *** A0A2H4H6T0_MALDO)
Solyc12g008800	5.63	15.94	0.89	22.49	30.71	21.79	1.72563	0.0388942	0.136909	Transcription factor DIVARICATA (AHRD V3.3 *** A0A2G3BNV9_CAPCH)
Solyc08g066940	10.14	9.86	7.44	22.47	27.79	30.38	1.55373	2.66921e-13	7.12268e-11	Protein NRT1/ PTR FAMILY 1.2 (AHRD V3.3 *** A0A1J3FWJ0_NOCCA)
Solyc01g103780	14.41	16.23	10.24	22.46	38.83	25.97	1.03632	0.000892812	0.00906488	TCP transcription factor 11
Solyc04g016040	3.36	3.75	1.26	22.46	5.23	6.89	1.12619	0.0169321	0.0768817	Unknown protein
Solyc10g051120	30.01	17.9	90.31	22.36	3.79	17.19	-1.81159	0.0201546	0.0870993	Mitochondrial pyruvate carrier (AHRD V3.3 *** A0A2G2WMA1_CAPBA)
Solyc07g042230	47.43	65.79	118.14	22.28	3.34	11.96	-2.68963	3.75503e-05	0.000801612	Ethylene-responsive transcription factor (AHRD V3.3 *-* A0A2G2WJA8_CAPBA)
Solyc03g044150	12.62	14.25	8.45	22.27	29.47	23.02	1.08286	6.47936e-05	0.00122379	Subtilisin-like protease (AHRD V3.3 *** A9XG40_TOBAC)
Solyc10g080900	41.07	16.99	42.28	22.24	6.64	12.49	-1.3256	0.0127308	0.0632257	ripening related X72730
Solyc02g086970	5.94	4.35	14.71	22.18	137.99	47.62	3.07187	3.15161e-05	0.000699335	Aldehyde dehydrogenase (AHRD V3.3 *** A0A2U1MUY7_ARTAN)
Solyc04g007630	57.27	99.93	66.56	22.14	20.12	7.15	-2.20985	1.56881e-05	0.000394362	Heavy metal-associated isoprenylated plant protein (AHRD V3.3 *** A0A2R6PB10_ACTCH)
Solyc11g022400	13.71	16.65	7.25	22.14	35.97	26.76	1.19583	0.0013493	0.0123339	C2 calcium/lipid-binding plant phosphoribosyltransferase family protein (AHRD V3.3 *** A0A061FS12_THECC)
Solyc11g005350	44.96	48.61	31.66	22.12	7.37	31.18	-1.10833	0.0190785	0.0839179	WAT1-related protein (AHRD V3.3 *** K4D4E8_SOLLC)
Solyc10g012080	26.85	29.46	84.16	22.11	11.08	22.15	-1.44061	0.00797274	0.0450814	PLAC8 family protein (AHRD V3.3 *** A0A2U1MEC7_ARTAN)
Solyc03g119110	12.03	11.97	6.64	22.09	28.42	26.63	1.32821	6.06549e-06	0.000182438	GPI-anchored protein (AHRD V3.3 *** AT3G18050.1)
Solyc01g057165	68.72	81.91	71.29	22	16.64	7.09	-2.28214	3.52948e-08	2.49873e-06	Unknown protein
Solyc07g041750	46	30.85	83.6	22	12.53	23.45	-1.51208	0.000568966	0.00651042	O-fucosyltransferase family protein (AHRD V3.3 *** A0A2U1LL12_ARTAN)
Solyc06g060370	38.53	34.67	48.51	21.98	16.79	22.57	-1.01868	6.97196e-06	0.000204675	EamA-like transporter family protein (AHRD V3.3 *** A0A2U1L2E6_ARTAN)
Solyc01g105680	13.15	14.2	10.21	21.96	32.9	24.02	1.07168	5.50546e-05	0.0010828	Phototropic-responsive NPH3 family protein (AHRD V3.3 *** A0A2U1PJR6_ARTAN)
Solyc02g089630	10.67	8.57	20.44	21.89	94.56	116.08	2.52216	5.71878e-05	0.00110933	Proline dehydrogenase (AHRD V3.3 *** A0A2G2XIU2_CAPBA)
Solyc03g116030	27.48	32.04	49.38	21.88	12.99	20.25	-1.03049	0.00251351	0.0196162	RING/FYVE/PHD zinc finger superfamily protein (AHRD V3.3 *** A0A2U1NXA0_ARTAN)
Solyc04g082050	61.65	84.15	45.58	21.86	28.28	10.32	-1.65458	0.000212685	0.00312084	Cellular retinaldehyde-binding/triple function, C-terminal (AHRD V3.3 *** B6SN40_MAIZE)
Solyc01g091490	114.72	73.08	176.53	21.81	3.83	16.64	-3.17284	1.84443e-07	1.0432e-05	Unknown protein
Solyc02g076680	6.48	5.15	2.01	21.71	19.2	28	2.31965	1.59472e-08	1.24784e-06	DUF688 domain-containing protein (AHRD V3.3 *** A0A1Q3BIV2_CEPFO)
Solyc11g007500	7.47	4.43	4.18	21.58	3.41	18.69	1.37842	0.0412097	0.142553	Glycosyltransferase (AHRD V3.3 *-* A0A288W8G7_GARJA)
Solyc01g104580	12.97	13.5	8.76	21.56	31.55	36.58	1.33716	6.4136e-06	0.0001918	Late embryogenesis abundant protein (AHRD V3.3 *** A0A200Q6I0_9MAGN)
Solyc01g096200	38.12	32.08	88.51	21.55	20.7	22.2	-1.32823	0.00196513	0.0163152	RING-type E3 ubiquitin transferase (AHRD V3.3 *** A0A2G2W6T8_CAPBA)
Solyc11g010810	8.2	13.47	3.51	21.53	47.29	34.3	2.05213	9.61223e-05	0.00167562	UDP-glycosyltransferase 91A1 (AHRD V3.3 *** A0A2G2Y5N3_CAPAN)
Solyc08g016220	3.44	8.97	7.19	21.49	10.95	18.57	1.35241	0.0148677	0.0702512	Receptor like protein (AHRD V3.3 *** A0A1S8AD65_CITLI)
Solyc02g032660	10.79	11.53	10.58	21.44	34.97	34.95	1.46348	5.01699e-08	3.45774e-06	Protein DETOXIFICATION (AHRD V3.3 *** A0A328DGG9_9ASTE)
Solyc08g062690	50.01	51.58	111.27	21.35	12.33	16.91	-2.11905	4.02818e-07	1.99625e-05	Unknown protein
Solyc07g008710	6.34	4.52	3.77	21.33	4.57	8.6	1.20218	0.038071	0.134695	MLP-like protein 43 (AHRD V3.3 *** A0A2U1L1Z2_ARTAN)
Solyc05g056477	60.3	45.04	30.87	21.32	7.76	11.42	-1.72521	7.43491e-05	0.00136947	NAC domain-containing protein (AHRD V3.3 *** A0A2K3LLY1_TRIPR)
Solyc12g098900	149.17	181.28	202.89	21.31	8.7	2.75	-4.04614	1.69601e-10	2.35339e-08	Late embryogenesis abundant protein D-29 (AHRD V3.3 *-* A0A2G3B563_CAPCH)
Solyc09g075230	13.49	11.86	16.29	21.13	32.1	36.35	1.06911	0.00111251	0.0106807	DUF538 family protein (AHRD V3.3 *** B6SJU2_MAIZE)
Solyc10g009410	5.93	8.04	2.83	21.11	22.17	32.25	2.15926	5.39045e-08	3.67378e-06	Eukaryotic aspartyl protease family protein (AHRD V3.3 *** A0A072U5I5_MEDTR)
Solyc05g054620	10.65	12.52	8.24	21.01	42.93	28.85	1.56933	8.86751e-06	0.000249417	ACT domain-containing protein (AHRD V3.3 *** A0A2U1PEX2_ARTAN)
Solyc06g054610	7.86	1.05	4.3	20.95	13.52	12.48	1.76652	0.0315475	0.118709	Unknown protein
Solyc06g009110	24.29	18.42	67.78	20.92	13.96	19.64	-1.05578	0.0437662	0.148363	Eukaryotic aspartyl protease family protein (AHRD V3.3 *** A0A2U1QF58_ARTAN)
Solyc06g053710	31.82	27.42	64.07	20.9	7.12	24.39	-1.30238	0.0120965	0.0609628	ethylene receptor homolog (ETR4)
Solyc03g026220	48.71	48.52	107.48	20.88	35.68	31.81	-1.23655	0.00424549	0.0284043	BAG family molecular chaperone regulator 1 (AHRD V3.3 *** A0A2G2ZYV9_CAPAN)
Solyc03g114930	9.88	17.86	6.23	20.87	57.68	17.86	1.53078	0.00961305	0.0515112	PsbP-like protein 1, chloroplastic (AHRD V3.3 *** A0A2G3A242_CAPAN)
Solyc07g041340	10.01	10.93	6.84	20.83	31.04	30.21	1.55147	2.85804e-07	1.48718e-05	protein ELF4-LIKE 4-like (AHRD V3.3 *** A0A2I4GKV3_9ROSI)
Solyc08g068330	28.36	30.17	47.57	20.78	12.1	17.17	-1.12117	0.000561725	0.0064524	Aspartate aminotransferase (AHRD V3.3 *** A0A1U8DSJ1_CAPAN)
Solyc06g050300	39.12	31.23	58.62	20.74	15.06	19.57	-1.2556	6.51231e-05	0.00122739	Non-specific serine/threonine protein kinase (AHRD V3.3 *** A0A2G2ZJA2_CAPAN)
Solyc03g025990	12.93	12.85	7.42	20.66	23.64	19.09	1.03641	0.00572879	0.0354986	6-phospho-3-hexuloisomerase (AHRD V3.3 *** A0A2P8I231_9PSEU)
Solyc06g061023	3.39	4.14	1.73	20.55	32.26	42.39	3.36079	1.38767e-16	6.14532e-14	Cytochrome (AHRD V3.3 *** A0A2G3C7L0_CAPCH)
Solyc08g061130	8.36	7.5	3.42	20.54	19.72	14.19	1.49686	0.000134326	0.00219801	Transcription factor HY5 (AHRD V3.3 *** A0A1U8E2N7_CAPAN)
Solyc08g015940	11.78	9.62	8.66	20.54	34.99	31	1.5681	2.9791e-06	0.000103864	EPIDERMAL PATTERNING FACTOR-like protein 8 (AHRD V3.3 *** A0A2I4H6E6_9ROSI),Pfam:PF17181
Solyc06g073840	34.72	34.29	63.96	20.5	15.57	22.95	-1.40708	0.000350475	0.00453871	Outer envelope protein 61 (AHRD V3.3 *** A0A1U8HC47_CAPAN)
Solyc03g118470	28.72	31.98	58.73	20.48	22.72	15.89	-1.10622	0.00476484	0.0309247	Nudix hydrolase 4 (AHRD V3.3 *** A0A2G3CZQ7_CAPCH)
Solyc02g085150	40.08	39.69	33.95	20.43	13.5	15.39	-1.16146	6.08683e-09	5.86534e-07	Late embryogenesis abundant (LEA) protein (AHRD V3.3 *** A0A1P8B7I6_ARATH)
Solyc07g008440	7.82	7.84	2.88	20.3	5.43	20.35	1.28105	0.0268214	0.106559	Purine permease (AHRD V3.3 *** A0A2R6QYE6_ACTCH),Pfam:PF16913
Solyc02g091500	34.31	34.99	137.04	20.29	29.09	16.51	-1.68255	0.00774694	0.0442391	Calcium-dependent protein kinase (AHRD V3.3 *-* CDPK_DAUCA)
Solyc02g077270	36.78	30.35	38.97	20.29	10.31	22.28	-1.03875	0.000967736	0.00961454	Calcium-binding EF-hand family protein (AHRD V3.3 *-* A0A2U1MZJ3_ARTAN)
Solyc03g115370	66.58	79.39	103.36	20.28	11.44	18.62	-2.34392	3.64922e-15	1.33254e-12	Diacylglycerol kinase (AHRD V3.3 *** A0A1U8G5K6_CAPAN)
Solyc02g076690	12.81	20.75	4.22	20.26	72.54	31.26	1.75263	0.00777148	0.0443531	Cysteine protease CP14 (AHRD V3.3 *** T2BRA8_TOBAC)
Solyc02g071700	1.76	2.89	0.27	20.18	40.66	40	4.3744	1.97176e-10	2.7179e-08	GDSL esterase/lipase (AHRD V3.3 *** A0A2G3A7C5_CAPAN)
Solyc02g086130	10.77	11.69	6.19	20.17	25.82	22.23	1.25834	4.31061e-05	0.000899909	Zinc finger A20 and AN1 domain-containing stress-associated protein 8 (AHRD V3.3 *-* A0A2G3ATY0_CAPCH)
Solyc12g062800	3.46	8.58	1.11	20.06	34.84	15.05	2.5291	0.000478597	0.0057283	Unknown protein
Solyc01g109890	54.58	53.58	159.93	20.01	15.21	18.85	-2.47972	1.0379e-06	4.39976e-05	Chaperone protein dnaJ 10 (AHRD V3.3 *** A0A2G3BVX6_CAPCH)
Solyc01g108250	43.93	43.32	144.5	19.98	15.92	21.85	-2.05593	8.80854e-05	0.00156434	DEM2
Solyc09g082510	12.33	13.26	10.08	19.91	27.09	25.41	1.01771	1.76675e-06	6.82246e-05	Kinase interacting (KIP1-like) family protein (AHRD V3.3 *** A0A2K3NUK8_TRIPR)
Solyc01g091270	57.61	30.9	60.85	19.83	9.01	11.15	-1.93852	2.49461e-06	8.99875e-05	myeloid leukemia factor (AHRD V3.3 *** AT2G45380.4)
Solyc08g077680	30.38	34.98	71.14	19.8	17.37	18.26	-1.33454	0.000555332	0.0064037	KIP1-like protein (AHRD V3.3 *** A0A2U1NFC3_ARTAN)
Solyc05g008950	8.42	9.84	2.3	19.79	35.44	22.48	1.93618	0.000286865	0.00391015	Protein kinase family protein (AHRD V3.3 *-* A0A1P8BDK9_ARATH)
Solyc01g087180	44.86	62.13	118.52	19.74	11.49	5.77	-2.63945	2.10645e-06	7.81527e-05	Expressed protein (AHRD V3.3 *-* AT1G07985.1)
Solyc08g065970	9.18	14.28	4.49	19.74	29.45	22.24	1.35904	0.00174774	0.0149271	RNA polymerase sigma factor (AHRD V3.3 *** E4MW42_EUTHA)
Solyc05g008390	21.48	29.57	30.57	19.7	6.48	10.13	-1.20491	0.00476081	0.0309081	RING/FYVE/PHD zinc finger superfamily protein (AHRD V3.3 *-* A0A2U1L203_ARTAN)
Solyc06g006022	9.4	12.06	3.95	19.69	22.54	20.38	1.31688	0.000811761	0.00844968	Receptor-like protein kinase (AHRD V3.3 *** A0A2R6Q6W2_ACTCH)
Solyc01g087040	10.93	18.62	10	19.68	39.28	22.84	1.0574	0.0105099	0.05506	Photosystem II PsbP (AHRD V3.3 *** A0A200Q959_9MAGN)
Solyc10g009120	44.54	30.95	131.33	19.66	33.31	11.04	-1.78205	0.0472089	0.156628	Unknown protein
Solyc01g081480	10.52	11.81	5.62	19.66	31.89	20.22	1.3346	0.000347441	0.00450984	GPI inositol-deacylase PGAP1-like protein (AHRD V3.3 *** A0A2U1LZR3_ARTAN)
Solyc04g078690	34.75	36.34	38.42	19.63	15.04	20.88	-1.00593	5.31739e-09	5.22058e-07	bHLH transcription factor 035
Solyc10g006530	8.63	12.22	3.26	19.63	45.12	18.01	1.78263	0.0022218	0.0178757	Photosynthetic NDH subcomplex L 3 (AHRD V3.3 *-* A0A0F7CYJ0_9ROSI)
Solyc10g081910	10.68	13.09	3.83	19.59	28.45	23.21	1.38036	0.00215582	0.01748	Receptor-like kinase (AHRD V3.3 *** A0A2R6Q427_ACTCH)
Solyc01g102710	8.45	10.74	5.5	19.57	24.49	36.82	1.70026	5.35045e-07	2.57787e-05	Leucine-rich repeat receptor-like protein kinase 1 (AHRD V3.3 *** A0A1P8SF01_NICBE)
Solyc08g076170	3.73	13.54	3.19	19.52	27.3	20.02	1.7604	0.0251722	0.101676	Unknown protein
Solyc08g067370	57.59	29.93	78	19.49	31.26	31.44	-1.03591	0.0147515	0.0699651	serine/arginine repetitive matrix protein (AHRD V3.3 *-* AT2G46630.1)
Solyc12g045020	3.39	2.4	2.82	19.47	3.01	22.76	2.33967	0.000284354	0.00388867	Cytochrome (AHRD V3.3 *** A0A2G2Y725_CAPAN)
Solyc01g095590	10.6	11.1	5.85	19.46	16.37	23.4	1.08961	0.000127572	0.00210269	Extra-large G-like protein, putative (DUF3133) (AHRD V3.3 *** Q0WVG1_ARATH)
Solyc06g076220	7.05	8.83	5.9	19.38	16.95	22.39	1.41293	4.81356e-11	7.53304e-09	expansin18
Solyc10g047050	11.43	13.81	7.61	19.37	29.16	20.15	1.07545	0.000682266	0.00744701	Dynamin (AHRD V3.3 *** A0A200Q6U4_9MAGN)
Solyc09g008240	13.65	12.18	7.26	19.34	22.85	24.67	1.0118	0.000215844	0.00315712	ABC transporter (AHRD V3.3 *** A0A200R5N4_9MAGN)
Solyc04g079210	1.57	3.63	0.48	19.28	39.67	22.4	3.99129	2.37723e-09	2.55572e-07	Patatin (AHRD V3.3 *** A0A2G2X0P8_CAPBA)
Solyc05g050550	5.9	9.43	2.31	19.26	25.86	16.95	1.82609	0.000322804	0.00426864	hypothetical protein (AHRD V3.3 *** AT5G53030.1)
Solyc04g077330	9.36	8.29	4.01	19.23	18.88	18.96	1.29895	3.71246e-05	0.000797432	Receptor protein kinase (AHRD V3.3 *-* Q40096_IPOTF)
Solyc02g081730	5.57	5.11	4.88	19.19	25.41	23.49	2.12244	3.44127e-23	3.41079e-20	3beta-hydroxysteroid-dehydrogenase/decarboxylase isoform 1 (AHRD V3.3 *** A0A2G2V0L0_CAPBA)
Solyc02g083130	31.58	41.7	17.71	19.12	10.27	14.07	-1.07901	0.00350767	0.024816	Regulator of Vps4 activity in the MVB pathway protein (AHRD V3.3 *** F4JNS8_ARATH)
Solyc10g076250	51	43.16	52.92	19.09	12.37	14.39	-1.7061	3.46732e-14	1.07715e-11	Alanine--glyoxylate aminotransferase 2 (AHRD V3.3 *** B6U6Q5_MAIZE)
Solyc02g071780	23.72	20.19	61.91	19.08	11.22	16.38	-1.24292	0.0110914	0.0572987	MACPF domain-containing protein (AHRD V3.3 *** A0A1Q3CKD2_CEPFO)
Solyc12g014530	10.17	11.45	5.04	19.08	20.34	21.48	1.17978	0.000193567	0.00289576	L-aspartate oxidase (AHRD V3.3 *** A0A2G3CUJ1_CAPCH)
Solyc08g062680	51.53	51.3	117.3	19.04	12.28	16.08	-2.26945	2.00968e-07	1.12143e-05	Harbinger transposase-derived nuclease (AHRD V3.3 *-* A0A2U1Q453_ARTAN)
Solyc08g066420	4.88	7.66	2.52	19.03	13.72	13.87	1.61414	0.000390365	0.00491236	Polyketide cyclase/dehydrase and lipid transport superfamily protein (AHRD V3.3 *** A0A2U1PZR8_ARTAN)
Solyc01g086850	32.22	28.34	48.87	19	9.9	20.6	-1.19012	0.00115713	0.0109975	Ras gtpase (AHRD V3.3 *** A0A1J9QT15_9PEZI)
Solyc08g060970	7.42	8.67	7.52	18.97	18.86	22.05	1.44369	2.7328e-18	1.58001e-15	polygalacturonase AF118567
Solyc02g077430	4.28	8.74	3.38	18.97	103.26	50.05	3.42299	1.06838e-07	6.5021e-06	Phospholipase A1-II 1 (AHRD V3.3 *** A0A2G3D5J3_CAPCH)
Solyc08g075470	10.48	10.57	4.17	18.91	21.22	21.09	1.27939	0.000612249	0.00688086	WAT1-related protein (AHRD V3.3 *** K4CMR4_SOLLC)
Solyc06g019170	46.68	56.93	103.85	18.9	22.3	6.43	-2.12929	9.5399e-05	0.0016672	Delta-1-pyrroline-5-carboxylate synthase (AHRD V3.3 *** A0A0U1XEG4_LYCCN)
Solyc11g006990	11.4	8.07	6.17	18.87	14.18	26.27	1.18596	0.000239089	0.00342727	Protein trichome birefringence-like 36 (AHRD V3.3 *** A0A2G2Y6D1_CAPAN)
Solyc08g014130	9.18	10.87	8.3	18.84	28.23	18.96	1.2216	9.55044e-06	0.000263289	Isopropylmalate synthase (AHRD V3.3 *** K4CJ46_SOLLC)
Solyc09g072710	7	6.77	5.96	18.82	17.86	26.19	1.64542	3.11472e-16	1.35062e-13	Phospholipid--sterol O-acyltransferase (AHRD V3.3 *** A0A2G2ZWL8_CAPAN)
Solyc11g008910	9.27	7.92	3.55	18.81	20.1	24.96	1.61161	1.74825e-05	0.00042698	ubiquitin carboxyl-terminal hydrolase (AHRD V3.3 *** AT1G65295.1)
Solyc06g050840	14.68	16.19	5.84	18.8	26.87	33.74	1.09145	0.0119713	0.0605369	bHLH transcription factor135
Solyc01g068560	7.39	9.83	2.87	18.77	71.49	17.36	2.46614	0.00035981	0.00461434	protein LNK2 isoform X1 (AHRD V3.3 --* XP_023879322.1)
Solyc07g054210	18	20.15	13.68	18.76	72.44	20.95	1.14535	0.0461625	0.154226	light dependent NADH:protochlorophyllide oxidoreductase 2
Solyc07g054830	27.23	23.38	78.46	18.74	12.72	19.35	-1.39644	0.00665041	0.0395603	diacylglycerol kinase
Solyc07g064410	1.26	1.41	0.07	18.71	20.83	10.46	4.21289	1.29863e-08	1.07688e-06	Fatty acid desaturase 4, chloroplastic (AHRD V3.3 *** A0A1U8FLY9_CAPAN)
Solyc04g015200	45.75	39.22	48.41	18.65	10.09	16.19	-1.62209	1.28855e-10	1.8625e-08	ATP-dependent 6-phosphofructokinase (AHRD V3.3 *** A0A2G3CDP5_CAPCH)
Solyc10g081160	10.39	12.35	6.51	18.61	24.26	22.33	1.0892	0.00036244	0.00463096	Ubiquitin-conjugating enzyme (AHRD V3.3 *** A0A200QTK2_9MAGN)
Solyc08g006990	12.04	11.37	4.25	18.58	22.57	16.14	1.0599	0.0117334	0.0597591	Aluminum activated malate transporter family protein (AHRD V3.3 *** A0A2U1QG27_ARTAN)
Solyc08g061240	44.4	43.36	34.46	18.55	17.72	6.71	-1.48663	0.000472084	0.00568302	Alpha/beta-Hydrolases superfamily protein (AHRD V3.3 *** A0A2U1N0Y2_ARTAN)
Solyc02g070860	62.33	91.17	54.35	18.53	14.88	16.86	-2.04437	6.08882e-18	3.16832e-15	tobamovirus multiplication protein 1-like (AHRD V3.3 *** A0A2I4EJZ3_9ROSI)
Solyc02g070220	12.97	12.91	8.23	18.48	30.94	17.7	1.07475	0.00169572	0.0146209	Twinkle-like protein, chloroplastic/mitochondrial (AHRD V3.3 *-* A0A1J3IPL8_NOCCA)
Solyc03g025710	2.83	2.04	0.12	18.44	28.57	13.33	3.62721	1.14913e-05	0.00030664	Acyl-CoA N-acyltransferase (NAT) superfamily protein (AHRD V3.3 *** A0A2K3PIZ7_TRIPR)
Solyc08g075970	34.31	24.68	68.42	18.42	11.14	22.29	-1.34986	0.00327101	0.0235989	Plant viral-response family protein (AHRD V3.3 *** Q7X6G3_SOLBU)
Solyc09g074280	27.11	23.39	52.95	18.41	7.12	14.66	-1.4163	0.00249139	0.0194832	Ankyrin repeat-containing protein (AHRD V3.3 *** A0A2U1QG31_ARTAN)
Solyc03g026330	3	5.98	0.48	18.41	19.76	11.76	2.42144	0.000950309	0.00948943	ATP-dependent Clp protease ATP-binding subunit (AHRD V3.3 *-* AT5G62140.1)
Solyc01g095970	30.69	30.89	44.03	18.4	9.74	16.94	-1.27043	3.80838e-05	0.000811091	Dynamin-like protein (AHRD V3.3 *** F4K015_ARATH)
Solyc09g009660	8.98	8.7	5.99	18.39	14.31	18.15	1.09035	2.03943e-06	7.64843e-05	Solute carrier family 35 protein (DUF914) (AHRD V3.3 *** A0A1I9LLD6_ARATH)
Solyc07g049655	6.73	5.09	2.43	18.34	6.12	16.58	1.49906	0.00299453	0.0221966	Benzyl alcohol O-benzoyltransferase (AHRD V3.3 *** BEBT_TOBAC)
Solyc10g079640	13.38	5.53	6.26	18.33	9.71	35.48	1.28884	0.0153526	0.0718229	IAA-amino acid hydrolase ILR1-like 6 (AHRD V3.3 *** A0A2G2YNX9_CAPAN)
Solyc03g116390	250.64	186.62	580.59	18.31	1.31	1.58	-5.64732	2.67988e-06	9.48624e-05	Late embryogenesis abundant protein Dc3 (AHRD V3.3 *** A0A1U8FUJ0_CAPAN)
Solyc07g064690	32.41	28.36	43.95	18.27	9.45	23.3	-1.11181	0.00650872	0.0389065	50S ribosomal protein L34 (AHRD V3.3 *** AT1G29040.1)
Solyc08g061610	7.42	8.33	5.82	18.25	20.64	20.15	1.4496	5.93256e-14	1.764e-11	Copper-transporting ATPase PAA2, chloroplastic (AHRD V3.3 *** A0A2G3BRF7_CAPCH)
Solyc01g096370	9.04	7.45	4.86	18.24	32.14	39.1	2.05964	3.64806e-08	2.56523e-06	transcription factor MYC2 (AHRD V3.3 *** A0A2I4DDN6_9ROSI)
Solyc04g072034	9.21	8.92	12.61	18.21	32.49	29.8	1.36944	5.76391e-05	0.00111496	NAD(P)-binding Rossmann-fold superfamily protein (AHRD V3.3 *** Q9SZ91_ARATH)
Solyc07g054720	31.31	21.08	207.49	18.18	0	26.62	-2.66719	0.0402082	0.140136	Proteinase inhibitor type-2 (AHRD V3.3 *-* A0A2G3A0T9_CAPAN)
Solyc04g079430	35.47	37.05	65.12	18.16	17.95	27.54	-1.14974	0.000912711	0.00923089	Nucleobase-ascorbate transporter 3 (AHRD V3.3 *** A0A2G3CQ85_CAPCH)
Solyc06g071890	27.96	21.08	30.78	18.11	5.56	14.6	-1.10729	0.0112288	0.0577669	Mitochondrial pyruvate carrier (AHRD V3.3 *** A0A2G2WMA1_CAPBA)
Solyc02g080110	32.25	20.83	34.73	18.1	4.41	16.71	-1.25026	0.012327	0.0617509	transmembrane protein (AHRD V3.3 *** AT4G21215.2)
Solyc12g008980	10.56	16.47	9.48	18.07	44.85	16.05	1.14261	0.0206968	0.0887479	Delta,Pfam:PF05834
Solyc12g009600	11.08	21.34	12.74	18.05	81.91	17.92	1.41911	0.0354519	0.128196	Thylakoid lumenal 16.5 kDa protein, chloroplastic (AHRD V3.3 *** A0A2G2YVM2_CAPAN)
Solyc07g056190	30.09	29.84	69.33	18.03	15.07	11.62	-1.56779	0.000496343	0.00588319	Heavy metal-associated isoprenylated plant protein (AHRD V3.3 *** A0A2R6QEC1_ACTCH)
Solyc01g067290	10.03	10.19	12.9	18.01	43.67	21.81	1.33378	0.00159543	0.0140202	Divinyl chlorophyllide a 8-vinyl-reductase, chloroplastic (AHRD V3.3 *** A0A2G2XQY6_CAPBA)
Solyc10g078530	5.6	8.02	4.56	17.89	40.54	28.76	2.27027	1.20013e-08	1.01542e-06	Patatin (AHRD V3.3 *** A0A2G3BI67_CAPCH)
Solyc07g006680	10.89	8.72	1.28	17.87	37.12	24.69	1.95478	0.00440488	0.0292078	HXXXD-type acyl-transferase family protein (AHRD V3.3 *** F4JBC7_ARATH)
Solyc07g007750	1.84	4	0.5	17.86	9.03	15.6	2.73082	3.10733e-05	0.000690982	Defensin protein (AHRD V3.3 *** B1N678_SOLLC),Pfam:PF00304
Solyc03g026370	59.98	78.24	89.78	17.82	1.79	11.18	-2.96744	6.74327e-06	0.000198929	Peptidoglycan-binding LysM domain-containing protein (AHRD V3.3 *** A0A2U1MKY7_ARTAN)
Solyc03g031840	10.24	12.45	8.07	17.76	33.53	19.29	1.20535	0.00103376	0.0100922	expansin precursor 3
Solyc07g051930	22.85	41.12	23.11	17.75	7.5	5.09	-1.53466	0.00273937	0.020878	MAP kinase kinase kinase 55
Solyc01g109120	37.42	34.62	132.17	17.71	19.6	16.75	-1.95715	0.000482406	0.00576064	Transducin/WD40 repeat-like superfamily protein (AHRD V3.3 *** A0A2U1MAA7_ARTAN)
Solyc04g006960	30.61	22.93	44.73	17.69	10.93	17.5	-1.12129	0.000954212	0.00951196	ABC transporter-like (AHRD V3.3 *** A0A200QID3_9MAGN)
Solyc02g077420	10.35	23.4	11.87	17.64	50.52	25.52	1.05493	0.0404377	0.140701	Phospholipase A1-II 1 (AHRD V3.3 *** A0A2G3D5J6_CAPCH)
Solyc03g119250	18	12.87	91.77	17.61	12.08	12.6	-1.57604	0.026976	0.106989	Calmodulin binding protein-like (AHRD V3.3 *** A0A200Q136_9MAGN)
Solyc03g112010	5.43	2.22	1.56	17.56	12.46	22.79	2.50013	2.94438e-07	1.5207e-05	Cytochrome P450 71A6 (AHRD V3.3 *** A0A2G3CY69_CAPCH)
Solyc08g077020	45.33	29.12	155.74	17.52	15.38	18.12	-2.24191	0.000551924	0.00637146	Auxin responsive SAUR protein (AHRD V3.3 *** A0A2U1PXP1_ARTAN)
Solyc02g021430	11.97	13.24	4	17.52	36.78	19.39	1.35372	0.0110477	0.0571154	Mitochondrial transcription termination factor family protein (AHRD V3.3 *** O64685_ARATH)
Solyc07g055720	8.77	17.58	6.88	17.51	71.31	15.59	1.69275	0.0134181	0.0654143	Heat shock protein, putative (AHRD V3.3 *** Q8LD91_ARATH)
Solyc03g034020	6.94	6.92	3.01	17.5	17.71	25.54	1.8408	2.68681e-07	1.41578e-05	RING-type E3 ubiquitin transferase (AHRD V3.3 *** A0A2G3CL67_CAPCH)
Solyc03g116470	27.44	24.21	26.77	17.43	6.78	10.27	-1.14173	0.000725017	0.00779066	transmembrane protein (AHRD V3.3 *** AT1G80200.3)
Solyc11g010430	10.28	5.59	3.47	17.41	15.39	18.83	1.37179	0.00125483	0.0117016	Dihydrofolate reductase-like protein (AHRD V3.3 *** A0A2K3MS55_TRIPR)
Solyc09g008020	34.75	29.07	60.75	17.4	10.77	19.34	-1.43626	0.000174784	0.00269279	Cysteine proteinases superfamily protein (AHRD V3.3 *** A0A2U1LH80_ARTAN)
Solyc02g093890	37.02	33.51	37.78	17.37	10	5.59	-1.69632	5.87155e-06	0.000177631	hypothetical protein (AHRD V3.3 *** AT5G40800.1)
Solyc02g069620	8.12	13.59	4.29	17.36	39.97	18.05	1.56739	0.00351999	0.0248517	Ribose 5-phosphate isomerase A (AHRD V3.3 *** A0A1Y1I8P0_KLENI)
Solyc09g083200	4.2	3.62	2.71	17.31	6.43	17.58	1.94134	2.62099e-06	9.34133e-05	Protein kinase-like domain-containing protein (AHRD V3.3 *** A0A2U1MF72_ARTAN)
Solyc09g082980	6.47	9.79	2.84	17.3	40.24	28.82	2.19392	1.7322e-05	0.000424165	DUF506 domain-containing protein (AHRD V3.3 *** A0A1Q3BNU4_CEPFO)
Solyc06g075690	25.94	19.37	57.75	17.28	5.65	14.42	-1.47737	0.00742179	0.0429223	auxin-regulated protein AF416289
Solyc08g007970	10.22	9.61	4.77	17.26	15.89	19.87	1.10226	0.000338989	0.00442643	Myosin heavy chain-related protein (AHRD V3.3 *** A0A2U1QEA0_ARTAN)
Solyc12g019320	5.9	4.77	6.46	17.25	7.7	23.66	1.45801	0.000430494	0.00530196	Protein DETOXIFICATION (AHRD V3.3 *** A0A2U1NP73_ARTAN)
Solyc05g054210	6.03	10.06	3.3	17.19	33.83	26.29	2.00533	1.91075e-05	0.000460305	Heavy metal transport/detoxification superfamily protein (AHRD V3.3 *-* B3H4A8_ARATH)
Solyc10g085080	8.53	12.06	3.91	17.1	21.52	16.56	1.17683	0.00577965	0.0357284	8-amino-7-oxononanoate synthase (AHRD V3.3 *** AT3G09050.1)
Solyc02g089640	22.21	15.95	85.18	17.09	10.48	14.85	-1.5964	0.0118675	0.0601732	Cellulose-synthase-like C4 (AHRD V3.3 *** A0A2U1LSH2_ARTAN)
Solyc02g078240	13.68	13.08	4.16	17.08	25.44	19.06	1.01433	0.0306996	0.116796	Phosphoglycerate mutase (AHRD V3.3 *** A0A1Y1HX49_KLENI)
Solyc12g014490	7.77	11.23	2.72	17.08	23.88	19.45	1.48753	0.00233385	0.0185691	65-kDa microtubule-associated protein 1-like (AHRD V3.3 *** Q9FEV7_TOBAC),Pfam:PF03999
Solyc08g074660	11.55	11.51	3.18	17.07	18.92	17.85	1.03976	0.0290621	0.112476	F-box/kelch-repeat protein SKIP25 (AHRD V3.3 *** A0A2G2XM52_CAPBA)
Solyc03g007810	36.17	41.06	75.54	17	15.92	13.92	-1.73163	1.38581e-06	5.61174e-05	Pyruvate kinase (AHRD V3.3 *** A0A2G3CWU0_CAPCH)
Solyc05g054030	7.25	6.23	3.74	16.97	14.74	14.92	1.42396	1.03515e-06	4.39704e-05	Zinc finger protein (AHRD V3.3 *** A0A200QDS5_9MAGN)
Solyc07g062950	8.76	8.17	4.29	16.97	27.33	24.4	1.69252	1.88981e-06	7.19095e-05	Serine/threonine-protein kinase WNK (With No Lysine)-related protein (AHRD V3.3 *** A0A2U1Q468_ARTAN)
Solyc04g050960	9.24	9.73	4.04	16.96	16.8	18.87	1.19171	0.000497683	0.00589115	Chromatin remodeling 4 (AHRD V3.3 *-* A0A2U1P2F6_ARTAN)
Solyc06g074670	29.58	29.98	103.14	16.89	18.75	17.71	-1.64934	0.00227048	0.0181551	UDP-apiose/UDP-xylose synthase (AHRD V3.3 *** A0A1B3TP38_SPIPO)
Solyc05g017790	2.43	2.66	6.61	16.81	1.63	1.36	-1.35067	0.00556443	0.034822	Unknown protein
Solyc02g077590	2.05	10.12	3.3	16.79	16.87	17.03	1.71037	0.00386189	0.0265847	Homeobox-leucine zipper-like protein (AHRD V3.3 *-* Q3HRT1_PICGL)
Solyc12g098370	10.45	9.62	2.39	16.77	20.14	37.26	1.74461	0.00176176	0.0150222	Myb family transcription factor APL (AHRD V3.3 *** A0A1U8F7R6_CAPAN)
Solyc10g080260	6.8	10	4.55	16.71	25.08	14.87	1.42031	0.000197652	0.00294149	Zinc finger transcription factor 62
Solyc02g081600	12.63	11.54	3.91	16.68	20.36	24.13	1.1212	0.0114953	0.0588447	Zinc transporter protein (AHRD V3.3 *-* A5BDR3_VITVI)
Solyc05g009330	10.22	12.13	5.6	16.68	21.11	32.96	1.25359	0.000262456	0.00367445	Fiber protein Fb34 (AHRD V3.3 *** B4FVT6_MAIZE)
Solyc12g040460	9.84	9.77	6.06	16.66	18.64	21.37	1.12484	2.87363e-05	0.000648015	transmembrane protein%2C putative (Protein of unknown function%2C DUF599) (AHRD V3.3 *** AT3G18215.1)
Solyc10g008020	7.51	10.75	2.61	16.66	63.97	16.49	2.27696	0.00124925	0.0116549	S-adenosyl-L-methionine-dependent methyltransferase (AHRD V3.3 *** A0A2U1PPX3_ARTAN)
Solyc02g085760	7.65	11.88	5.1	16.66	100.96	18.42	2.65478	0.000526063	0.00612729	Rhomboid domain-containing protein (AHRD V3.3 *** A0A1Q3C608_CEPFO)
Solyc01g107240	25.09	22.63	40.51	16.65	13.48	13.33	-1.01489	0.00233583	0.0185754	Peroxisomal membrane 22 kDa (Mpv17/PMP22) family protein (AHRD V3.3 *-* A0A2U1NNX3_ARTAN)
Solyc11g069510	11.37	13.68	8.87	16.63	31.24	23.16	1.0817	0.00119802	0.0112678	GATA transcription factor 8 (AHRD V3.3 *** A0A2G3BBK7_CAPCH)
Solyc09g075470	5.54	4.77	0.58	16.56	18.21	8.57	1.99921	0.00711671	0.0416088	DnaJ-like protein subfamily B member 6 (AHRD V3.3 *** A0A2G2W0L3_CAPBA)
Solyc04g081540	28.29	24.22	31.81	16.54	21.26	14.23	-1.22673	1.12896e-05	0.000302423	kinesin-like protein (AHRD V3.3 *** AT4G24175.1)
Solyc04g072760	5.61	6.53	2.34	16.52	7.88	12.55	1.1814	0.00373041	0.0258901	Sulfate transporter (AHRD V3.3 *** S6A1Z9_NICAT)
Solyc07g062030	24.95	20.82	37.39	16.49	13.86	12.12	-1.01157	0.00150665	0.0134244	Chalcone-flavonone isomerase family protein (AHRD V3.3 *** A0A2G2WEX9_CAPBA)
Solyc10g005040	114.95	71.32	193.58	16.46	7.78	17.54	-3.39886	7.1091e-12	1.35751e-09	Late embryogenesis abundant (LEA) hydroxyproline-rich glycoprotein family (AHRD V3.3 *** Q9C568_ARATH)
Solyc01g107800	7.39	5.73	3.62	16.46	20.98	28.46	1.96431	8.8206e-09	7.87948e-07	glucuronoxylan 4-O-methyltransferase 1-like (AHRD V3.3 *** A0A2I4H011_9ROSI)
Solyc03g116530	99.35	74.36	112.3	16.43	1.24	9.13	-3.4751	1.2258e-06	5.09258e-05	Lactoylglutathione lyase / glyoxalase I family protein (AHRD V3.3 *** A0A2U1MV65_ARTAN)
Solyc06g051460	12.52	10.86	6.77	16.43	38.1	25.51	1.41147	0.000478552	0.0057283	Double Clp-N motif-containing P-loop nucleoside triphosphate hydrolases superfamily protein (AHRD V3.3 *** A0A2U1M3E7_ARTAN)
Solyc05g024230	30.76	38.26	40.46	16.42	22.21	12.68	-1.28075	1.19985e-05	0.000317923	ethylene-responsive transcription factor CRF2-like (AHRD V3.3 *-* A0A2I4FBN4_9ROSI)
Solyc04g071083	3.62	1.5	0.64	16.4	1.89	26.31	2.91214	0.000855818	0.00880523	Unknown protein
Solyc02g070020	24.57	27.43	69.73	16.38	4.41	15.55	-1.81838	0.00234985	0.0186536	UDP-Glycosyltransferase superfamily protein (AHRD V3.3 *** A0A2U1N3R1_ARTAN)
Solyc01g096080	9.64	10.34	4.53	16.33	20.73	23.24	1.29293	0.000307517	0.00411199	DUF688 domain-containing protein (AHRD V3.3 *** A0A1Q3BJN3_CEPFO)
Solyc07g006500	28.96	42.02	43.19	16.27	4.38	12.55	-1.82596	7.93015e-05	0.00143654	trehalose-6-phosphate synthase 1
Solyc03g111630	30.68	35.85	30.67	16.27	8.83	12.08	-1.45317	5.00422e-08	3.45774e-06	programmed cell death protein 4-like (AHRD V3.3 *** A0A2I4H0D9_9ROSI)
Solyc02g067470	28.89	14.81	36.24	16.23	6.92	11.25	-1.22849	0.00400458	0.0272081	Hypersensitive-induced response protein (AHRD V3.3 *** A6YGE4_CARPA)
Solyc02g065050	6.69	5.98	1.32	16.23	9.95	19.21	1.68444	0.00314082	0.0229988	aspartic proteinase PCS1-like (AHRD V3.3 *** A0A2G3A5E0_CAPAN)
Solyc11g066950	6.52	8.71	2.44	16.23	28.46	16.64	1.80235	0.000678432	0.00742423	Stress responsive A/B barrel domain-containing protein (AHRD V3.3 *** A0A2K3N653_TRIPR)
Solyc08g079790	11.53	9.86	4.59	16.19	16.45	19.16	1.01152	0.00383917	0.026451	Nucleotide-sugar transporter family protein (AHRD V3.3 *** A0A2U1PWK4_ARTAN)
Solyc02g092240	27.57	28.3	23.82	16.12	6.56	16.09	-1.07905	0.00246921	0.0193429	D-ribose-binding periplasmic protein (AHRD V3.3 *** AT5G50090.2)
Solyc10g009570	6.17	9.45	2.84	16.11	61.22	10.77	2.30438	0.00139604	0.0126832	Rhodanese-like domain-containing protein 4, chloroplastic (AHRD V3.3 *** A0A2G2VSY7_CAPBA)
Solyc07g006420	8.02	5.12	4.82	16.06	7.77	18.07	1.1835	0.00297471	0.0221036	transmembrane protein (AHRD V3.3 *** AT2G18680.1)
Solyc03g115000	11.78	12.19	3.65	15.98	30.76	17.69	1.24123	0.015598	0.0725165	protein LONGIFOLIA 1-like (AHRD V3.3 *** A0A2I4EZQ4_9ROSI)
Solyc05g009310	11.05	21.03	2.21	15.98	47.53	30.58	1.48554	0.0425865	0.145786	Zinc finger protein CONSTANS-LIKE 7 (AHRD V3.3 *** A0A2G2VK65_CAPBA)
Solyc08g076310	8.99	9	6.43	15.97	25.7	20.47	1.34419	1.24498e-06	5.1517e-05	ERD (Early-responsive to dehydration stress) family protein (AHRD V3.3 *** A0A2U1KPJ9_ARTAN)
Solyc01g088550	8.96	5.83	4.89	15.87	12.7	14.71	1.11982	4.894e-05	0.000987698	Purine permease (AHRD V3.3 *** A0A2P5FPT3_TREOI),Pfam:PF16913
Solyc02g085300	24.96	30.71	48.53	15.82	7.97	15.3	-1.4673	5.43135e-05	0.0010746	Unknown protein
Solyc06g005810	27.23	24.15	45.16	15.82	9.5	16.43	-1.25396	0.000498976	0.00589761	Ras gtpase (AHRD V3.3 *** A0A1J9QT15_9PEZI)
Solyc03g118820	23.12	22.24	33.07	15.74	3.67	15.3	-1.22702	0.0200259	0.0867347	Ras-related protein RABA6a (AHRD V3.3 *** A0A1U8FCD3_CAPAN)
Solyc11g017390	38.48	28.52	21.6	15.69	8.28	15.18	-1.23092	0.00104319	0.0101557	hypothetical protein (AHRD V3.3 --* AT1G71910.2)
Solyc06g068840	22.65	22.18	37.5	15.68	11.03	14.91	-1.02523	0.000941826	0.00943367	Calcium-dependent phospholipid-binding Copine family protein (AHRD V3.3 *** A0A2U1NDK1_ARTAN)
Solyc01g014105	3.73	3.64	0.89	15.68	22.19	19.28	2.78884	5.40106e-08	3.67378e-06	IRK-interacting protein (AHRD V3.3 *** A0A2I4FH54_9ROSI)
Solyc10g049630	55.98	63.67	186.39	15.65	13.4	14.39	-2.85133	1.58034e-08	1.24595e-06	Protein phosphatase 2C family protein (AHRD V3.3 *** A0A2U1MLG3_ARTAN)
Solyc02g082480	7.27	9.26	4.86	15.64	21.21	14.92	1.29762	4.25884e-05	0.000892233	glutamate receptor-like 3.5
Solyc03g116200	3.85	3.64	2.01	15.63	170.15	54.22	3.71758	8.95422e-10	1.0773e-07	Unknown protein
Solyc01g008130	24.07	18.67	32.86	15.62	5.29	15.06	-1.12064	0.0120203	0.0606586	Glutaredoxin-related protein (AHRD V3.3 *** A0A2U1PBW7_ARTAN)
Solyc06g068980	9.5	8.5	5.25	15.59	19.55	21.52	1.30214	4.27356e-06	0.000139202	MAP kinase kinase kinase 39
Solyc03g019650	29.55	26.59	50.82	15.57	12.15	12.41	-1.44682	1.43738e-05	0.000370267	Major facilitator superfamily protein (AHRD V3.3 *-* A0A2U1MHC8_ARTAN)
Solyc12g088750	9.41	9.12	8.49	15.57	24.74	24.55	1.22152	3.37081e-06	0.000115395	Protein kinase domain (AHRD V3.3 *** A0A200QZD6_9MAGN)
Solyc10g079150	31.35	55.53	51.87	15.55	6.47	5.47	-2.28092	1.41501e-06	5.70777e-05	Nuclear transcription factor Y subunit A-7 (AHRD V3.3 *** A0A2G3BHM5_CAPCH)
Solyc03g093510	37.66	31.42	52.22	15.52	15.45	21.54	-1.285	2.45753e-05	0.000570246	Alpha/beta-Hydrolases superfamily protein (AHRD V3.3 *** A0A2U1NKR4_ARTAN)
Solyc01g009610	7.31	9.19	7.97	15.51	19.89	18.18	1.09532	2.61054e-06	9.32005e-05	Protein phosphatase inhibitor 2-like (AHRD V3.3 *** A0A2K3NNM1_TRIPR)
Solyc09g091420	10.37	11.38	5.33	15.49	16.19	23.81	1.01663	0.00425325	0.028447	Inosine triphosphate pyrophosphatase (AHRD V3.3 *** A0A2G2W1Y2_CAPBA)
Solyc09g092670	8.05	7.46	2.53	15.44	24.02	22.56	1.79005	8.33216e-05	0.00149763	Cytochrome (AHRD V3.3 *** A0A1U8G4E5_CAPAN)
Solyc02g086350	3.46	5.22	1.49	15.41	20.68	17.42	2.40539	5.69205e-08	3.84657e-06	Protein PLASTID MOVEMENT IMPAIRED 2 (AHRD V3.3 *** A0A1J3GMT9_NOCCA)
Solyc06g005330	20.19	13.87	11.55	15.4	69.06	39.23	1.44972	0.00746504	0.0430885	R2R3MYB transcription factor 59
Solyc12g150114	1.98	5.15	0.77	15.4	19.81	13.45	2.78505	3.66471e-06	0.000123028	Potassium channel KAT1 (AHRD V3.3 *-* A0A2G3BRN2_CAPCH)
Solyc10g049210	10.63	10.71	7.39	15.39	27.66	17.83	1.09507	0.000849666	0.0087593	Serine carboxypeptidase (AHRD V3.3 *** A0A2U1P833_ARTAN)
Solyc05g054740	9.19	7.5	5.96	15.36	21.48	24.35	1.41802	1.96548e-07	1.09972e-05	Sulfate transporter (AHRD V3.3 *** Q93YK5_BRANA)
Solyc08g061980	8.88	9.5	4.88	15.31	18.72	20.05	1.21977	3.39574e-05	0.000747134	Mechanosensitive ion channel protein (AHRD V3.3 *-* A0A1U8DTK7_CAPAN)
Solyc03g111670	7.48	9.44	3.14	15.31	23.8	21.33	1.59912	0.000174685	0.00269279	Protein kinase (AHRD V3.3 *** D6N3G3_MALDO)
Solyc07g062530	28.52	34.67	47.31	15.27	7.63	5.87	-1.96554	3.37771e-06	0.000115441	phosphoenolpyruvate carboxylase 2
Solyc11g010250	22	30.29	102.03	15.25	9.77	16.87	-1.94845	0.00206707	0.0169453	Avr9/Cf-9 rapidly elicited protein 75 (AHRD V3.3 *** Q9FQY9_TOBAC)
Solyc03g097030	7.5	6.8	2.82	15.2	6.74	15.85	1.12263	0.0145148	0.0691328	4-coumarate:CoA ligase (AHRD V3.3 *** Q42880_LITER)
Solyc07g055810	12.3	11.72	12.89	15.19	34.58	30.52	1.11589	0.00178174	0.0151527	LRR_1 domain-containing protein/Pkinase_Tyr domain-containing protein/Malectin domain-containing protein/LRR_8 domain-containing protein (AHRD V3.3 *** A0A1Q3C610_CEPFO)
Solyc03g117210	25	29.02	41.59	15.18	15.22	10.2	-1.25985	9.92391e-05	0.00171987	hypothetical protein (AHRD V3.3 *** AT1G80610.1)
Solyc09g010860	28.04	25.58	44.16	15.16	12.81	9.21	-1.41902	5.49e-05	0.00108134	expansin precursor 4
Solyc02g067660	8.01	8.62	3.91	15.14	16.3	15.24	1.18324	0.000244654	0.00348783	Alpha/Beta hydrolase fold protein (AHRD V3.3 *** A0A2U1Q6M2_ARTAN)
Solyc06g060760	9.57	6.49	1.68	15.14	8.65	47.34	1.96541	0.00845142	0.0468214	tonoplast intrinsic protein 2.3
Solyc11g010420	8.55	6.11	5.24	15.13	21.57	17.06	1.46551	6.48359e-06	0.00019309	Dihydrofolate reductase-like protein (AHRD V3.3 *** A0A2K3MS55_TRIPR)
Solyc09g090445	2.8	4.79	2.53	15.05	28.86	18.39	2.21256	1.54591e-10	2.17409e-08	jacalin-related lectin 3-like (AHRD V3.3 *** A0A2G2ZUE0_CAPAN)
Solyc10g054870	2.41	5.69	0.5	14.95	46.78	11.11	3.06067	0.000209096	0.00307571	Triosephosphate isomerase (AHRD V3.3 *** B6UG30_MAIZE)
Solyc04g078610	10.2	11.04	5.24	14.93	20.36	19.23	1.04459	0.00138398	0.0126232	Kinesin (AHRD V3.3 *** A0A200QZN6_9MAGN)
Solyc06g073050	22.87	20.16	61.71	14.91	16.28	17.28	-1.14729	0.0168954	0.0767938	NAC domain-containing protein 14 (AHRD V3.3 *** A0A2G3CAD7_CAPCH)
Solyc01g095320	25.22	34.35	83.6	14.9	12.76	9.19	-1.99177	7.67505e-05	0.00140376	Bag family molecular chaperone regulator 6-like protein (AHRD V3.3 *** A0A2K3PRI9_TRIPR)
Solyc03g115200	5.77	5.74	2.04	14.9	21.22	19.91	2.0696	3.42298e-07	1.7377e-05	Carbohydrate-binding X8 domain superfamily protein (AHRD V3.3 *-* A0A1P8AZV6_ARATH)
Solyc03g026110	9.47	8.98	5.04	14.88	20.52	20.47	1.24875	4.7492e-05	0.000971974	SUN-like protein 8
Solyc07g054140	20.92	18.42	90.23	14.87	20.02	11.29	-1.51369	0.020135	0.0870565	Syntaxin (AHRD V3.3 *** A0A2G3C0S2_CAPCH)
Solyc09g074910	55.85	62.64	89.22	14.85	7.13	7.39	-2.86102	2.12554e-13	5.89879e-11	Peripheral-type benzodiazepine receptor (AHRD V3.3 *** Q6A151_SOLTU)
Solyc05g051735	5.07	9	6.16	14.85	21.92	17.22	1.40076	9.15103e-05	0.00161552	Unknown protein
Solyc04g074770	4.21	5.15	4.34	14.85	6.53	22.74	1.64307	0.000275524	0.00379012	Unknown protein
Solyc02g092990	20.69	21.55	49.35	14.75	11.05	12.92	-1.28228	0.00213767	0.0173667	F-box protein (AHRD V3.3 *** A0A2G2XGV7_CAPBA)
Solyc03g083090	29.33	19.53	40.13	14.74	14.22	14.08	-1.08224	0.000779743	0.00820919	Starch synthase, chloroplastic/amyloplastic (AHRD V3.3 *** K4BI85_SOLLC)
Solyc02g038740	28.93	32.19	42.13	14.72	3.04	12.7	-1.81384	0.000663824	0.00727968	3-hydroxy-3-methylglutaryl coenzyme A reductase (AHRD V3.3 *** A0A2G2XB84_CAPBA)
Solyc06g007240	6	8.56	4.02	14.72	19.45	10.68	1.27964	0.0013521	0.0123541	BAG family molecular chaperone regulator 2-like (AHRD V3.3 *** A0A2I4GUW4_9ROSI)
Solyc04g007210	7.58	16.68	2.39	14.72	52.61	22.67	1.79487	0.0128163	0.0635132	Zinc finger protein CONSTANS-LIKE 7 (AHRD V3.3 *** A0A2G2VK65_CAPBA)
Solyc08g068390	3.85	5.3	2.22	14.72	16.05	16.01	2.03934	5.39377e-10	6.88748e-08	Glyoxysomal fatty acid beta-oxidation multifunctional protein MFP-a (AHRD V3.3 *** A0A2G2YXE3_CAPAN)
Solyc03g082660	26.01	25.73	70.49	14.67	18.06	19.08	-1.27387	0.00636815	0.0382823	Major facilitator superfamily protein (AHRD V3.3 *** A0A2U1QCK3_ARTAN)
Solyc10g006050	21.07	20.58	36.99	14.63	10.8	14.44	-1.00838	0.00180956	0.0153481	RNA-binding (RRM/RBD/RNP motifs) family protein (AHRD V3.3 *** F4JFN7_ARATH)
Solyc01g108020	4.35	1.56	0.84	14.63	9.42	25.46	2.846	6.48457e-06	0.00019309	Thioredoxin M3, chloroplastic (AHRD V3.3 *** A0A1U8E6Y3_CAPAN)
Solyc08g045780	8.18	9.4	4.83	14.59	26.3	18.2	1.4279	2.97619e-05	0.000665659	Pentatricopeptide repeat-containing protein (AHRD V3.3 *** A0A2G3BRB1_CAPCH)
Solyc06g051960	8.84	11.32	1.87	14.57	30.42	25.54	1.69805	0.00571379	0.0354371	Pectinesterase (AHRD V3.3 *** A0A2G2WIV2_CAPBA)
Solyc02g061780	7.62	4.06	2.46	14.57	11.97	20.64	1.72506	0.000269921	0.00373298	NAC domain (AHRD V3.3 *** A0A200QLB5_9MAGN)
Solyc05g054590	24.27	24.73	30.1	14.54	7.94	11.17	-1.2638	3.53491e-06	0.000119635	UDP-glucuronic acid decarboxylase (AHRD V3.3 *-* G5DXR5_SILLA)
Solyc01g110060	7.05	7.55	4.95	14.53	7.99	21.99	1.15518	0.00274666	0.020889	Purple acid phosphatase (AHRD V3.3 *** A0A0C5AJS1_SOLLC)
Solyc12g056640	28.12	26.3	43.57	14.52	10.92	15.98	-1.2794	1.55151e-05	0.000392384	UDP-galactose transporter 2 (AHRD V3.3 *** A0A2G3CN83_CAPCH)
Solyc02g065550	22.74	20.96	57.84	14.47	13.38	11.69	-1.58819	0.00134715	0.0123251	ACI19
Solyc06g066680	51.55	36.78	56.11	14.44	1.32	6.72	-2.7395	7.73387e-05	0.00140957	Mitochondrial carrier protein (AHRD V3.3 *** A0A200PP03_9MAGN)
Solyc01g066870	8.49	8.03	3.08	14.43	15.35	19.5	1.32637	0.000776234	0.00817638	Protein phosphatase 2C (AHRD V3.3 *** A0A2U1QFI0_ARTAN)
Solyc05g051545	5.69	7.43	2.39	14.42	22.74	17.54	1.84746	0.000125151	0.00207561	EPIDERMAL PATTERNING FACTOR-like protein 1 (AHRD V3.3 *** A0A2G2ZJC2_CAPAN),Pfam:PF17181
Solyc01g014373	3.71	4.91	0.55	14.41	25.82	20.71	2.76594	4.57133e-05	0.000942056	IRK-interacting protein (AHRD V3.3 *** A0A2I4FH54_9ROSI)
Solyc05g007940	29.37	17.88	38.08	14.4	4.16	9.97	-1.63189	0.0010625	0.0103147	LERNALX L.esculentum ribonuclease lx
Solyc10g055240	4.91	6.6	0.71	14.38	36.38	15.21	2.47009	0.00086287	0.00884718	1-phosphatidylinositol phosphodiesterase (AHRD V3.3 *** E5GC05_CUCME)
Solyc02g090680	7.4	10.15	5.83	14.32	22.68	17.17	1.20426	0.000243323	0.00347361	Cyclin-dependent kinase inhibitor (AHRD V3.3 *** A0A2G3D8Q2_CAPCH)
Solyc04g072310	7.49	11.14	2.24	14.3	18.75	19.2	1.32609	0.013933	0.0671302	histone-lysine N-methyltransferase SETD1B-A (AHRD V3.3 *** XP_004237854.1)
Solyc09g010840	5.76	5.77	6.31	14.27	18.23	17.42	1.51617	4.56604e-11	7.19981e-09	phantastica
Solyc02g092670	7.73	7.31	3.22	14.27	17.75	24.41	1.62142	2.38153e-05	0.000556332	Subtilisin-like protease (AHRD V3.3 *** A9XG40_TOBAC)
Solyc03g116590	25.54	24.68	98.92	14.26	11.66	23.59	-1.65458	0.00678104	0.0400921	Embryo-specific protein (AHRD V3.3 *** A0A2K3LFD9_TRIPR)
Solyc08g075990	9.05	10.16	3.5	14.25	23.94	14.43	1.27462	0.00251334	0.0196162	protein LOW PSII ACCUMULATION 3, chloroplastic (AHRD V3.3 *** A0A2I4H7S7_9ROSI)
Solyc02g090750	31.87	37.37	40.12	14.24	21.75	17.98	-1.02693	0.000123488	0.00205294	eukaryotic initiation factor 4A (AHRD V3.3 *** A0A2I4DS26_9ROSI)
Solyc02g062130	11	12.02	6.08	14.22	24.88	16.48	1.00033	0.00926085	0.0501575	Ferredoxin--NADP reductase, chloroplastic (AHRD V3.3 *** K4B6A3_SOLLC)
Solyc03g097570	38.78	21.91	33.13	14.21	2.7	5.88	-2.04376	0.000197993	0.00294149	Bidirectional sugar transporter SWEET (AHRD V3.3 *** A0A142DVH6_SOLTU)
Solyc08g080640	40.1	39.89	199.79	14.2	1.82	20	-3.05328	0.00049206	0.00584081	NP24 protein precursor
Solyc02g072260	8.92	5.37	1	14.2	11.44	13.24	1.33885	0.0408943	0.141743	Rho termination factor (AHRD V3.3 *** A0A200QXF1_9MAGN)
Solyc03g121540	6.28	7.11	7.79	14.19	36.94	14.85	1.65247	0.000300469	0.00404525	beta-galactosidase 3
Solyc01g087980	24.59	22.67	28.63	14.17	7.43	12.78	-1.17938	4.1683e-05	0.00087724	DUF793 domain-containing protein (AHRD V3.3 *** A0A1Q3CNG5_CEPFO)
Solyc05g013460	8.54	6.82	7.98	14.15	24.64	19.74	1.32042	8.99544e-06	0.000251993	Protein DETOXIFICATION (AHRD V3.3 *** A0A1Q3CW99_CEPFO)
Solyc01g006690	1.83	3.27	0.28	14.15	39.43	18.08	3.77369	7.55618e-07	3.37738e-05	IRK-interacting protein (AHRD V3.3 *** A0A2I4FH54_9ROSI)
Solyc05g047460	6.05	9.42	3.29	14.06	17.06	15.72	1.33533	0.000419321	0.005192	Auxin Response Factor 7B
Solyc03g118200	32.19	32.58	62.96	14.03	10.33	17.83	-1.6999	1.56657e-05	0.000394362	Calcium-dependent phospholipid-binding Copine family protein (AHRD V3.3 *** A0A2U1NDK1_ARTAN)
Solyc08g067030	5.16	15.27	2.12	14.02	104.39	24.31	2.71938	0.00184763	0.0156074	DUF642 domain-containing protein (AHRD V3.3 *** A0A1Q3BRG3_CEPFO)
Solyc05g053290	15.95	18.99	62.56	14	11.55	10.46	-1.48063	0.00853636	0.0471789	Protein phosphatase-2C (AHRD V3.3 *** O82469_MESCR)
Solyc01g096730	18.19	13.68	47.62	13.99	6.02	11.71	-1.37442	0.0126771	0.063034	protein ZINC INDUCED FACILITATOR-LIKE 1-like (AHRD V3.3 *** A0A2I4H204_9ROSI)
Solyc02g037530	7.98	7.43	5.08	13.99	16.67	12.8	1.09334	3.59176e-05	0.000779618	auxin response factor 8B
Solyc11g010850	5.51	4.19	10.03	13.95	10.14	19.63	1.10094	0.00938465	0.0506128	1-deoxy-d-xylulose-5-phosphate synthase 1 (AHRD V3.3 *** A0A2U1PQH9_ARTAN)
Solyc09g090510	3.1	3.73	1.76	13.94	10.87	9.67	2.00356	8.50465e-10	1.02916e-07	Cyclopropane-fatty-acyl-phospholipid synthase (AHRD V3.3 *** A0A2U1QM01_ARTAN)
Solyc02g069960	3.11	2.4	2.41	13.91	1.11	10.93	1.6897	0.0284473	0.11086	NAC domain-containing protein (AHRD V3.3 *-* A0A2K3N8K8_TRIPR)
Solyc02g078480	26.07	19.79	51.99	13.85	13.57	12.64	-1.32087	0.00143827	0.0129481	CBS domain-containing protein (AHRD V3.3 *** A0A1Q3C2E1_CEPFO)
Solyc12g014600	21.37	20.83	32.29	13.83	9.64	13.77	-1.03422	0.000267295	0.00371514	RNA-binding (RRM/RBD/RNP motifs) family protein (AHRD V3.3 *** F4JFN7_ARATH)
Solyc05g006340	8.49	8.91	9.2	13.82	19.6	23.32	1.07539	3.42291e-05	0.000751228	Transducin/WD40 repeat-like superfamily protein (AHRD V3.3 *** A0A2U1QGB4_ARTAN)
Solyc10g018530	8.03	7.75	3.43	13.82	27.23	12.31	1.45268	0.000797195	0.0083549	DNA mismatch repair protein MutS (AHRD V3.3 *** A0A200QBI0_9MAGN)
Solyc02g080500	9.24	9.77	5.54	13.81	21.74	13.65	1.0108	0.00327533	0.0236075	hypothetical protein (AHRD V3.3 *** AT1G61900.1)
Solyc06g008740	11.42	8.33	2.27	13.81	18.39	17.11	1.17178	0.0284176	0.110768	Zinc finger transcription factor 40
Solyc06g082470	18.82	16.61	30.1	13.78	4.57	10.35	-1.24386	0.0053686	0.0339745	MAP kinase kinase kinase 42
Solyc03g121040	23.81	13.45	36.51	13.77	7.95	12.01	-1.17351	0.00671477	0.0397953	Taurine catabolism dioxygenase TauD/TfdA (AHRD V3.3 *** A0A200QPY7_9MAGN)
Solyc01g009760	32.29	15.57	35.2	13.73	12.69	15.28	-1.02765	0.00501971	0.0322012	GRAM domain family protein (AHRD V3.3 *** A0A2U1NIK8_ARTAN)
Solyc01g098910	22.48	19.97	96.82	13.72	3.94	12.73	-2.27202	0.00146699	0.0131611	Peroxisomal adenine nucleotide carrier 1 (AHRD V3.3 *** A0A1U8DU94_CAPAN)
Solyc10g044840	7.8	8.23	3.3	13.7	31.23	10.77	1.55531	0.00470796	0.0306895	YacP-like NYN domain protein (AHRD V3.3 *** F4IQD4_ARATH)
Solyc01g103650	4.74	4.1	3.18	13.68	4.08	15.31	1.42187	0.00328321	0.0236541	Alpha/beta-Hydrolases superfamily protein (AHRD V3.3 *** Q9XID7_ARATH)
Solyc04g056713	3.86	5.15	5.93	13.65	14.56	10.44	1.20042	0.00244883	0.019234	Aldehyde dehydrogenase family 2 member mitochondrial-like (AHRD V3.3 *-* A0A2K3PGY0_TRIPR)
Solyc03g121970	4.55	6.37	1.45	13.62	12.87	19.96	1.90107	0.00017907	0.00274067	protein BIG GRAIN 1-like A (AHRD V3.3 *** A0A2I4FTX4_9ROSI)
Solyc03g119320	7.82	7.61	4.81	13.61	17.12	17.13	1.22526	3.41368e-05	0.000750289	hypothetical protein (AHRD V3.3 *** AT1G48780.1)
Solyc06g066290	32.6	17.68	23.2	13.58	6.18	7.9	-1.46789	0.000336021	0.00440425	cystic fibrosis transmembrane conductance regulator (AHRD V3.3 *** AT2G35585.1)
Solyc02g076750	5.83	7.44	6.92	13.58	28.52	17.76	1.48922	2.69326e-05	0.000613321	Cysteine protease CP14 (AHRD V3.3 *** T2BRA8_TOBAC)
Solyc07g039190	5.96	8.86	3.24	13.56	32.86	14.34	1.79616	0.000607281	0.0068361	hypothetical protein (AHRD V3.3 *-* AT5G56850.4)
Solyc03g025190	1.14	1.16	0.05	13.55	3.64	9.14	3.47455	6.18526e-05	0.0011832	anthocyanin permease
Solyc05g005860	8.2	7.24	5.34	13.54	18.04	15.94	1.18802	3.83545e-06	0.00012814	WAT1-related protein (AHRD V3.3 *** K4BWB3_SOLLC)
Solyc01g103030	27.58	31.63	52.98	13.53	3.84	15.81	-1.81596	0.000570227	0.00651769	Major facilitator superfamily protein (AHRD V3.3 *** A0A2U1PWN6_ARTAN)
Solyc10g085130	33.07	27.1	20.12	13.53	6.17	17.66	-1.11881	0.00435431	0.0289833	RING/U-box superfamily protein (AHRD V3.3 *** F4JAD0_ARATH)
Solyc12g040790	6.09	8.1	2.82	13.53	28.25	15.91	1.76904	0.000356175	0.00459604	Phosphoethanolamine N-methyltransferase (AHRD V3.3 *** A0A2G3A318_CAPAN)
Solyc07g061950	32.76	37.45	87.71	13.52	13.36	13.53	-2.00205	3.60631e-06	0.000121459	C2 domain-containing protein (AHRD V3.3 *** A0A2G2WER0_CAPBA)
Solyc12g088690	8.66	10.64	4.23	13.52	21.37	13.57	1.06333	0.00639258	0.0383665	Glycosyltransferase (AHRD V3.3 *** A0A2U1PZD4_ARTAN)
Solyc02g081070	6.6	7.55	3.13	13.48	10.29	20.06	1.32442	0.000774502	0.00817054	Kinase (AHRD V3.3 *** D7ME76_ARALL)
Solyc12g094720	5.48	7.09	4.57	13.46	33.59	17.49	1.92393	1.70284e-05	0.000418452	PsbP family (AHRD V3.3 *** A0A2U1P1U5_ARTAN)
Solyc02g077970	89.1	86.44	120.57	13.42	7.3	1.26	-3.76705	5.60149e-08	3.7977e-06	Late embryogenesis abundant protein (AHRD V3.3 *** A0A200PQ87_9MAGN)
Solyc08g078870	92.63	164.65	52.13	13.41	6.39	25.24	-2.83436	5.95172e-07	2.7838e-05	Bifunctional inhibitor/lipid-transfer protein/seed storage 2S albumin superfamily protein (AHRD V3.3 *** A0A2U1PU47_ARTAN)
Solyc07g014590	4.82	6.53	1.91	13.39	26.06	20.49	2.2265	3.97604e-06	0.000131989	Isoamylase 1, chloroplastic (AHRD V3.3 *** A0A2G2Z1N4_CAPAN)
Solyc03g098320	5.15	6.73	3.38	13.34	20.14	10.19	1.50203	0.00017147	0.00266143	Protein REVEILLE 1 (AHRD V3.3 *** A0A2G2XWA2_CAPAN)
Solyc05g150152	2.27	7.06	1.5	13.33	42.13	9.06	2.62095	0.000803484	0.00839123	Photosystem I reaction centre subunit N protein (AHRD V3.3 *** A0A2U1NHW7_ARTAN)
Solyc08g083280	3.72	5.6	3.18	13.32	16.46	14.16	1.81051	3.49239e-10	4.62998e-08	Alcohol dehydrogenase 1 (AHRD V3.3 *** A0A1U8G0C8_CAPAN)
Solyc11g066100	41.96	19.16	53.71	13.28	16.19	7.57	-1.64259	0.000690776	0.00751192	Heat shock protein 70 (AHRD V3.3 *** S8C6K2_9LAMI)
Solyc01g104400	3.99	1.63	2.65	13.26	5.19	8.15	1.63989	0.00169503	0.0146209	Basic blue protein (AHRD V3.3 *** A0A1U8E747_CAPAN)
Solyc02g081690	6.34	7.81	4.62	13.25	13.71	14.24	1.12608	2.23458e-06	8.21741e-05	Glycosyltransferase (AHRD V3.3 *** A0A2I4E012_9ROSI)
Solyc05g053870	10.76	9.35	8.46	13.24	26.14	18.32	1.0156	0.00214954	0.0174459	E3 ubiquitin-protein ligase RGLG2 (AHRD V3.3 *** A0A1U8GQX3_CAPAN)
Solyc03g062720	2.01	2.87	0.47	13.23	40.1	15.11	3.71654	7.64666e-08	4.94278e-06	Photosynthetic NDH subcomplex B 2 (AHRD V3.3 *** A0A0F7GZL7_9ROSI)
Solyc04g009520	4.35	4.87	2.23	13.22	7.81	6.87	1.40533	0.00171232	0.0147334	Nuclear transcription factor Y subunit B (AHRD V3.3 *-* A0A2G2X323_CAPBA)
Solyc07g062300	7.81	9.14	6.44	13.21	19.5	14.22	1.01285	0.00025457	0.00358968	NHL domain-containing protein (AHRD V3.3 *** A0A1Q3AYA6_CEPFO)
Solyc08g079510	34.7	25.12	78.27	13.2	12.51	13.22	-1.89947	4.47862e-05	0.000926621	IRK-interacting protein (AHRD V3.3 *** A0A2I4GUZ8_9ROSI)
Solyc02g071470	1.83	2.81	1.72	13.2	4.5	14.32	2.29438	1.99877e-06	7.56277e-05	2-oxoglutarate (2OG) and Fe(II)-dependent oxygenase superfamily protein (AHRD V3.3 *** Q9SB33_ARATH)
Solyc09g061420	7.17	7.66	5.88	13.18	18.64	13.98	1.15132	4.48518e-06	0.000143833	phosphoglycolate phosphatase (AHRD V3.3 *** AT5G48830.1)
Solyc02g076730	3.92	8.6	6.38	13.18	23.28	13.86	1.4182	0.00320713	0.0232871	Cysteine protease CP14 (AHRD V3.3 *-* T2BRA8_TOBAC)
Solyc07g005130	22.33	22.71	22.11	13.16	7.05	9.63	-1.19744	3.28951e-06	0.000112983	Alpha/beta-Hydrolases superfamily protein (AHRD V3.3 *** A0A2U1LIY6_ARTAN)
Solyc04g025610	22.67	22.97	16.33	13.16	7.11	9.06	-1.12634	4.24867e-05	0.000891449	Unknown protein
Solyc11g066250	7.85	4.69	10.38	13.16	26.6	18.09	1.32973	0.00298829	0.0221583	Carboxypeptidase (AHRD V3.3 *** A0A1U8EWA6_CAPAN)
Solyc08g077370	20.25	22.96	45.73	13.14	3.08	12.63	-1.70674	0.00394264	0.0269126	Purine permease (AHRD V3.3 *** A0A2P5BSS2_TREOI)
Solyc02g092150	23.61	24.16	36.38	13.12	9.11	11.98	-1.33119	2.07635e-06	7.77286e-05	ACT domain-containing protein (AHRD V3.3 *** A0A1Q3APQ4_CEPFO)
Solyc09g091960	6.99	4.54	2.5	13.06	18.24	13.08	1.69845	0.000109811	0.00185822	High mobility group B protein 15 (AHRD V3.3 *** A0A1U8FAJ0_CAPAN)
Solyc01g106290	14.1	25.19	72.72	13.04	18.74	10.08	-1.64835	0.0128223	0.0635132	Unknown protein
Solyc01g066570	29.81	29.91	51.86	13.03	11.11	12.78	-1.63006	2.79943e-07	1.46769e-05	FCS-Like Zinc finger 15 (AHRD V3.3 *-* FLZ15_ARATH)
Solyc02g086910	7	12.44	6.29	13	29.37	10.58	1.10398	0.0312931	0.118132	Peptidyl-prolyl cis-trans isomerase protein (AHRD V3.3 *** A0A2U1LHJ7_ARTAN)
Solyc04g015340	5.8	6.12	6.5	12.98	26.4	17.26	1.62091	2.34063e-06	8.547e-05	Carboxypeptidase (AHRD V3.3 *** A0A2G2VL35_CAPBA)
Solyc02g092210	5.35	4.02	3.28	12.98	11.62	18.09	1.73453	8.35124e-10	1.01651e-07	Galactosyl transferase GMA12/MNN10 family protein (AHRD V3.3 *** A0A2U1NY56_ARTAN)
Solyc12g089145	22.84	27.58	20.51	12.95	10.04	12.63	-1.01227	2.45725e-08	1.82661e-06	Unknown protein
Solyc02g072150	15.19	26.09	37.72	12.93	6.52	11.69	-1.38696	0.00102221	0.0100265	Trehalose-6-phosphate synthase (AHRD V3.3 *** E5GC29_CUCME)
Solyc01g010310	6.17	6.75	7.29	12.92	14.74	15.32	1.17793	6.12331e-06	0.000183911	Carbohydrate-binding X8 domain superfamily protein (AHRD V3.3 *** A0A1P8AZV6_ARATH)
Solyc01g106620	32.86	54.72	205.76	12.88	16.51	7.18	-3.03479	1.59704e-05	0.000399529	pathogenesis-related protein 1-like (AHRD V3.3 *** A0A2I4HRD5_9ROSI)
Solyc03g116890	49.6	50.33	270.78	12.85	1.74	14.1	-3.78397	1.01298e-05	0.000275971	WRKY transcription factor 39
Solyc12g099260	6.06	6.22	4.61	12.85	11.7	15.99	1.26706	2.66476e-10	3.60158e-08	Citrate synthase-like (AHRD V3.3 *** A0A200R252_9MAGN)
Solyc10g008400	34.17	39.81	16.06	12.83	7.6	12.69	-1.49318	0.000260987	0.00366297	E3 ubiquitin-protein ligase RMA1H1 (AHRD V3.3 *** A0A2G3BCU0_CAPCH)
Solyc02g077110	23.35	31.91	20.62	12.82	5.42	10.74	-1.4175	5.51254e-05	0.0010828	Phospholipase A1-II 1 (AHRD V3.3 *** A0A2G2XE87_CAPBA)
Solyc04g079600	6.08	3.88	0.76	12.79	8.02	17.84	1.76381	0.00852083	0.0471296	Homeodomain-like superfamily protein (AHRD V3.3 *-* A0A2U1M9P5_ARTAN)
Solyc02g092530	3.42	2.69	1.5	12.79	29.4	28.93	3.17497	2.46677e-13	6.75569e-11	Acetamidase/Formamidase (AHRD V3.3 *** A0A200R348_9MAGN)
Solyc01g007130	7.92	9.21	3.16	12.78	20.23	14.89	1.25336	0.00346974	0.0246093	Receptor protein kinase (AHRD V3.3 *** A0A2R6R7M6_ACTCH)
Solyc04g014790	7.31	7.14	0.93	12.78	16.34	20.72	1.65829	0.017182	0.0777109	Cysteine proteinase inhibitor (AHRD V3.3 *** A0A2G3CDP4_CAPCH)
Solyc10g083670	5.43	5.74	2.72	12.76	17.3	15.68	1.72277	2.42407e-07	1.30711e-05	Glucomannan 4-beta-mannosyltransferase 2 (AHRD V3.3 *** A0A2G3BGF1_CAPCH)
Solyc01g088250	7.33	7.59	3.96	12.72	19.69	14.54	1.31878	0.000117834	0.00197313	SUN domain protein3
Solyc12g008930	4.35	1.96	0.2	12.71	2.86	14.02	2.88746	0.000372513	0.00473189	Basic helix-loop-helix (BHLH) DNA-binding family protein (AHRD V3.3 *-* A0A2U1P678_ARTAN)
Solyc10g085220	6.73	6.35	8.11	12.69	15.61	18.4	1.11938	2.28385e-06	8.36904e-05	Heparanase-like protein 3 (AHRD V3.3 *** A0A1U8EH62_CAPAN)
Solyc03g083360	7.37	10.09	3.83	12.64	22.81	22.75	1.39128	0.000544738	0.00630951	Pectinesterase (AHRD V3.3 *** A0A2G3CX60_CAPCH)
Solyc11g066510	9.25	4.51	4.66	12.6	10.2	19.06	1.16812	0.00209483	0.0170786	RING/U-box superfamily protein (AHRD V3.3 *-* A0A2U1KVX7_ARTAN)
Solyc08g082160	4.2	4.82	7.32	12.58	61.16	31.68	2.69194	1.32268e-05	0.000345424	subtilisin-like serine protease 3 (AHRD V3.3 --* AT2G19170.2)
Solyc11g068550	6.94	6.47	5.57	12.56	19.22	17.38	1.35044	3.60907e-05	0.000780866	Late embryogenesis abundant (LEA) hydroxyproline-rich glycoprotein family (AHRD V3.3 *** Q9M287_ARATH)
Solyc05g006980	16.62	21.59	23.54	12.52	9.32	9.08	-1.04972	5.47204e-05	0.0010806	Homeobox-leucine zipper protein HOX16 (AHRD V3.3 *** A0A1U8EXU3_CAPAN)
Solyc03g122360	4.88	2.99	1.76	12.52	12.76	9.24	1.83149	4.92235e-06	0.000152235	Cytochrome P450 (AHRD V3.3 *** Q43795_TOBAC)
Solyc07g066620	7.42	8.3	6.23	12.48	18.03	15.5	1.06474	1.47629e-05	0.000377487	ATP-dependent zinc metalloprotease (AHRD V3.3 *** Q9C7J3_ARATH)
Solyc05g006640	22.95	21.96	40.55	12.47	10.31	11.93	-1.32651	2.87876e-05	0.000648469	Phospholipid-transporting ATPase (AHRD V3.3 *** A0A1U8EVI0_CAPAN)
Solyc01g091160	21.55	17.45	31.86	12.43	8.15	12.08	-1.15329	0.000286337	0.00390808	arginase 1
Solyc07g026873	3.45	7.01	2.73	12.41	9.84	10.76	1.37332	0.00387541	0.0266654	Heavy metal-associated isoprenylated plant protein 26 (AHRD V3.3 *-* A0A2G2ZMM7_CAPAN)
Solyc10g049600	5.8	5.21	6.94	12.36	9.32	16.42	1.05055	0.000238721	0.00342671	3-oxo-Delta(4,5)-steroid 5-beta-reductase (AHRD V3.3 *** A0A2G3BY50_CAPCH)
Solyc01g102950	5.62	4.47	2.57	12.35	7.39	6.71	1.06071	0.00595232	0.0364923	Lycopene beta/epsilon cyclase protein (AHRD V3.3 *** A0A2U1QDC2_ARTAN)
Solyc03g078150	41.81	32.09	74.26	12.34	14.16	5.79	-2.21403	4.36639e-06	0.000141341	Amino acid transporter family protein (AHRD V3.3 *** S8E0T7_9LAMI)
Solyc09g010160	9.76	6.27	4.65	12.34	31.71	16.54	1.56095	0.00151316	0.0134651	NAC domain-containing protein 90 (AHRD V3.3 *** A0A2G2YPI7_CAPAN)
Solyc03g031890	18.51	33.69	26.33	12.33	9.43	12.47	-1.22275	2.37003e-05	0.000554267	Cold induced protein-like (AHRD V3.3 *-* Q94JH8_ORYSJ)
Solyc06g074030	14.75	31.58	70.66	12.3	17.83	6.45	-1.69481	0.00882943	0.0483366	Polynucleotidyl transferase, ribonuclease H-like superfamily protein (AHRD V3.3 *** A0A2U1M9A7_ARTAN)
Solyc06g007680	7.86	10.54	4.91	12.28	21.26	17.7	1.15471	0.000703111	0.00760828	F-box/LRR-repeat protein 12 (AHRD V3.3 *** A0A2G2WHC5_CAPBA)
Solyc09g089780	5.19	9.22	2.45	12.26	6.11	18.95	1.11968	0.0470258	0.156357	2-oxoglutarate (2OG) and Fe(II)-dependent oxygenase superfamily protein (AHRD V3.3 *** O80851_ARATH)
Solyc06g083550	6.6	5.15	6.91	12.2	14.36	18.99	1.26108	3.86058e-06	0.000128773	F-box/kelch-repeat protein (AHRD V3.3 *** A0A1J3IAF9_NOCCA)
Solyc03g025380	4.67	2.55	2.15	12.18	3.24	19.59	1.85079	0.00372107	0.0258373	Peroxidase (AHRD V3.3 *** K4BF11_SOLLC)
Solyc02g093170	38.51	12.16	118.42	12.15	16.49	8.68	-2.23253	0.00272344	0.0207792	Cyclin delta-3 (AHRD V3.3 *** F4JJY7_ARATH)
Solyc06g050303	24	21.69	40.22	12.14	8.26	10.81	-1.4961	5.38748e-06	0.000166126	Unknown protein
Solyc12g044230	23.96	23.29	20.87	12.13	6.05	13.95	-1.06085	0.000444998	0.00543339	Sulfite exporter TauE/SafE family protein (AHRD V3.3 *** A0A2U1KY14_ARTAN)
Solyc04g078650	7.75	8.12	2.26	12.11	20.53	20.48	1.55051	0.0026592	0.0204465	wuschel related homobox 4
Solyc07g006560	0.2	0.8	0.15	12.06	2.84	8.61	4.34694	3.58496e-08	2.5294e-06	Hypersensitive response assisting protein (AHRD V3.3 *** Q9SWC6_CAPAN)
Solyc10g055390	8.74	6.66	7.24	12.05	27.66	21.56	1.43554	0.000106831	0.00182424	Major facilitator superfamily protein (AHRD V3.3 *** Q9SW40_ARATH)
Solyc12g038125	1.36	2.42	0.53	12.05	16.02	11.99	3.23665	5.84654e-11	9.01406e-09	Potassium channel KAT1 (AHRD V3.3 *-* A0A2G3BRN2_CAPCH)
Solyc01g009565	5.75	7.52	3.94	12.04	20.87	10.34	1.29538	0.00132905	0.0122294	receptor-like protein 12 (AHRD V3.3 *-* A0A1U8E178_CAPAN)
Solyc09g056360	24.98	18.7	40	12.03	10.99	13.79	-1.21935	0.000418333	0.00518284	Cytochrome b561 and DOMON domain-containing protein (AHRD V3.3 *** A0A1U8E5P6_CAPAN)
Solyc06g082910	6.81	6.34	3.18	12.02	24.43	20.17	1.80437	7.62212e-06	0.000220957	Formin-like protein (AHRD V3.3 *** A0A2G3CBV0_CAPCH)
Solyc07g055050	10.98	12.73	6.3	12.01	69.11	15.26	1.72798	0.0134779	0.0656053	ATP synthase protein I-related protein (AHRD V3.3 *** A0A2U1Q771_ARTAN)
Solyc02g080410	4.33	4.58	3.96	11.97	9.67	12.65	1.38693	8.41096e-08	5.37012e-06	18.8 kDa class V heat shock protein (AHRD V3.3 *** A0A2G2VBF1_CAPBA)
Solyc05g013560	6.17	7.4	4.47	11.97	26.35	15.01	1.56322	0.000270409	0.00373565	Serine-rich protein-like protein (AHRD V3.3 *-* Q9FKU6_ARATH)
Solyc10g055630	9.38	8.68	11.88	11.96	38.13	20.51	1.24234	0.00961474	0.0515112	plasma membrane intrinsic protein 2.9
Solyc03g026210	7.55	11.81	5.84	11.96	41.31	14.76	1.45823	0.0105317	0.0551347	Dihydrodipicolinate reductase-like protein (AHRD V3.3 *** A0A0F7GZT6_9ROSI)
Solyc11g072660	16.75	18.62	55.7	11.95	7.66	10.36	-1.59129	0.00235312	0.0186658	Protein kinase superfamily protein (AHRD V3.3 *** A0A2U1Q8E8_ARTAN)
Solyc03g150112	17.74	25.79	4.7	11.94	2.09	3.05	-2.02488	0.0170158	0.0771436	ATP-dependent DNA helicase (AHRD V3.3 *-* A0A2G3C774_CAPCH)
Solyc06g060910	29.16	25.15	42.18	11.93	3.11	5.02	-2.30874	5.65074e-06	0.000172729	Glycerol-3-phosphate transporter 4-like protein (AHRD V3.3 *** A0A2K3PKE8_TRIPR)
Solyc02g089440	17.57	20.99	36.2	11.93	11.96	14.02	-1.0115	0.00314816	0.023032	Hexosyltransferase (AHRD V3.3 *** A0A2G2XHQ5_CAPBA)
Solyc03g033330	6.58	6.15	1.94	11.93	14.86	10.83	1.29149	0.0073567	0.0426307	RING/U-box superfamily protein (AHRD V3.3 *** A0A2U1ML59_ARTAN)
Solyc08g016310	5.29	4.83	7.29	11.93	18.42	15.36	1.39467	8.31628e-06	0.000236146	LOW QUALITY PROTEIN: LRR receptor-like serine/threonine-protein kinase GSO1 (AHRD V3.3 *** A0A1U8F7A0_CAPAN)
Solyc09g061715	6.56	3.15	5.38	11.91	12.44	14.2	1.34533	3.64626e-05	0.000786458	hypothetical protein (AHRD V3.3 *-* AT3G24750.1)
Solyc03g007860	4.61	4.86	4.42	11.91	14.93	13.88	1.52804	8.24995e-07	3.60745e-05	Protein PAM68, chloroplastic (AHRD V3.3 *** A0A2G2YAA0_CAPAN)
Solyc05g150109	6.02	7.82	2.41	11.88	15.35	20.07	1.76527	2.86379e-06	0.000100348	Unknown protein
Solyc06g006000	23.71	27.69	71.55	11.87	14.9	12.78	-1.67092	0.000637528	0.00707272	Maternal effect embryo arrest 59 (AHRD V3.3 *** B6T4K8_MAIZE)
Solyc04g016220	5.92	7.05	2.61	11.86	26.14	13.19	1.73496	0.0006212	0.00693279	Glycosyltransferase (AHRD V3.3 *-* A0A0A1WC49_NICAT)
Solyc07g066560	6.8	7.03	3.36	11.84	11.29	17.34	1.1802	0.0121211	0.0610424	Small auxin up-regulated RNA65
Solyc01g098930	5.27	5.84	3.87	11.82	8.02	12.06	1.0661	0.000112082	0.00189203	cyclinU3_2
Solyc02g088630	63.75	52.47	201.09	11.74	7.44	11.22	-3.43818	4.26016e-10	5.57678e-08	Hexosyltransferase (AHRD V3.3 *** A0A1U8FQ34_CAPAN)
Solyc10g006040	6.34	6.94	5.61	11.7	27.21	16.9	1.5663	7.16707e-05	0.001326	Serine acetyltransferase (AHRD V3.3 *** A0A2K3M2Y7_TRIPR)
Solyc02g086456	11.75	8.71	10.79	11.69	21.35	31.75	1.01044	0.0203756	0.0877687	titin isoform X6 (AHRD V3.3 *-* XP_010316304.1)
Solyc06g074890	5.7	7.94	4.7	11.67	28.18	13.73	1.47839	0.00115924	0.0110025	bacterial trigger factor (AHRD V3.3 *** AT2G30695.3)
Solyc07g005480	20.59	19.96	34.45	11.65	8.06	11.99	-1.24514	6.5489e-05	0.00123245	Formin-like protein (AHRD V3.3 *-* A0A2G3BXE8_CAPCH)
Solyc03g113280	6.52	5.42	4.22	11.65	42.94	23.73	2.29027	9.43e-06	0.000261353	Integral membrane HPP family protein (AHRD V3.3 *** A0A2U1NK12_ARTAN)
Solyc04g081700	6.34	4.8	1.97	11.64	10.87	8.2	1.36199	0.000475288	0.0057051	Unknown protein
Solyc06g060880	5.42	5.15	2.8	11.64	16.81	11.07	1.51807	4.37538e-06	0.000141412	FAD/NAD(P)-binding oxidoreductase family protein (AHRD V3.3 *** A0A2U1Q205_ARTAN)
Solyc02g084980	57.46	68.75	202.18	11.62	7.1	6.05	-3.77293	1.10379e-11	1.96362e-09	Hexosyltransferase (AHRD V3.3 *** A0A2G2XGM6_CAPBA)
Solyc02g089720	17.34	22.69	47.37	11.56	7.36	8.4	-1.70342	0.000171726	0.00266341	Beta-glucan-binding protein 1 (AHRD V3.3 *** A0EJF0_MEDTR)
Solyc01g057000	107.35	53.3	145.48	11.55	0.64	2.94	-4.42622	1.30825e-07	7.67038e-06	Universal stress protein
Solyc12g019550	1.28	4.65	0.63	11.53	76.08	11.8	3.98674	3.46545e-05	0.000757667	hypothetical protein (AHRD V3.3 *-* AT1G21500.1)
Solyc06g082440	34.34	47.42	123.3	11.48	9.9	8.83	-2.80254	4.9981e-08	3.45774e-06	Non-specific serine/threonine protein kinase (AHRD V3.3 *** G4XMX3_SOLLC)
Solyc02g062690	5	5.09	3.42	11.45	14.56	15.39	1.60538	1.49131e-09	1.70166e-07	bHLH transcription factor 012
Solyc07g005010	5.07	7.2	2.62	11.38	11.45	9.39	1.11846	0.00309578	0.0227366	Leucine-rich repeat receptor-like protein kinase (AHRD V3.3 *** A0A2R6QHS0_ACTCH)
Solyc08g083050	24.4	23.64	160.93	11.35	9.02	8.82	-2.89783	0.000117988	0.00197412	Erythronate-4-phosphate dehydrogenase family protein (AHRD V3.3 -** AT1G19400.3)
Solyc09g066490	21.55	18.04	24.42	11.31	8.01	12.32	-1.05002	2.06135e-05	0.000490902	Adaptin ear-binding coat-associated protein (AHRD V3.3 *-* A0A2K3NQR5_TRIPR)
Solyc06g075510	11.08	5.68	4.75	11.27	19.77	28.44	1.44067	0.00163826	0.0142792	APETALA2e
Solyc07g065460	8.38	7.7	5.43	11.27	29.4	27.18	1.60791	0.00396284	0.0269816	UPA24 (AHRD V3.3 *-* C8YZB6_CAPAN)
Solyc02g063390	3.52	2.36	3.55	11.27	9.8	11.22	1.66986	1.62293e-12	3.63222e-10	3-oxo-5-alpha-steroid 4-dehydrogenase (DUF1295) (AHRD V3.3 *** O81042_ARATH)
Solyc08g082870	18.19	14.5	17.09	11.21	4.28	9.7	-1.01996	0.00521367	0.0331959	NAD(P)-binding Rossmann-fold superfamily protein (AHRD V3.3 *** A0A1P8B7K9_ARATH)
Solyc04g079400	21.28	20.77	45.13	11.2	10.69	11.43	-1.42088	0.00018733	0.0028357	MAP kinase kinase kinase 35
Solyc04g077320	5.96	5.68	2.81	11.2	15.95	12.88	1.47062	6.78244e-05	0.00126736	G-type lectin S-receptor-like serine/threonine-protein kinase (AHRD V3.3 *-* A0A2G3BAY7_CAPCH)
Solyc06g053810	4.55	6.11	3.14	11.19	10.62	10.76	1.233	8.15853e-06	0.000232818	p-loop containing nucleoside triphosphate hydrolases superfamily protein (AHRD V3.3 *** Q0WUY1_ARATH)
Solyc12g010960	7.35	4.17	4.08	11.17	11.06	28.07	1.66218	0.00040021	0.00500798	2-alkenal reductase (NADP(+)-dependent) (AHRD V3.3 *** A0A2G2WX40_CAPBA)
Solyc03g119080	5.56	6.09	5.33	11.16	25.61	14.08	1.59298	2.54209e-05	0.0005853	beta-mannosidase enzyme
Solyc09g009100	8.89	9.48	7.15	11.15	24.9	16.69	1.04235	0.00415316	0.0279302	Heat stress transcription factor A3 (AHRD V3.3 *** Q9LLF2_SOLPE)
Solyc07g045440	3.86	4.42	1.5	11.14	21.72	22.32	2.49878	1.7179e-07	9.82315e-06	Fasciclin-like arabinogalactan protein 2 (AHRD V3.3 *** A0A2G3BYC2_CAPCH)
Solyc04g009020	4.19	6.31	1.14	11.12	23.29	11.22	1.99421	0.00113428	0.0108447	High chlorophyll fluorescent 107 (AHRD V3.3 *** F4J3Z3_ARATH)
Solyc11g011740	0.97	0.59	0.36	11.12	10.44	8.79	3.93365	1.85154e-11	3.13317e-09	Ethylene-responsive transcription factor (AHRD V3.3 *** F1DGA5_COFAR)
Solyc02g077850	6.94	7.77	4.7	11.11	17.66	12.69	1.10013	0.00043988	0.00538568	Leucine-rich repeat receptor-like serine/threonine-protein kinase (AHRD V3.3 *** A0A0A7LUM7_ALBBR)
Solyc01g068470	8.03	8.3	4.01	11.08	18.89	10.51	1.03452	0.0117854	0.0599008	cytochrome C oxidase subunit (AHRD V3.3 *** AT2G38780.4)
Solyc03g117330	5.1	7.91	2.84	11.06	6.97	16.85	1.08563	0.0136799	0.0663318	Proline-tRNA ligase (AHRD V3.3 *** X8JBM9_9HOMO)
Solyc11g044250	6.7	5.58	2.72	11.05	16.37	10.54	1.35316	0.000740379	0.00789229	K(+) efflux antiporter 3, chloroplastic (AHRD V3.3 *** A0A1U8F6F8_CAPAN)
Solyc10g084970	3.78	7.29	3.22	11.05	18.83	13.4	1.56237	0.000170739	0.00265405	TIP41-like protein (AHRD V3.3 *-* Q84JE0_ARATH)
Solyc03g119740	7.66	6.28	4.97	11.01	17.37	12.51	1.11183	0.000379098	0.00479989	Transcription factor DIVARICATA (AHRD V3.3 *** A0A1U8FVE8_CAPAN)
Solyc08g075790	2.8	3.17	1.23	11.01	11.21	9.34	2.13225	9.22343e-09	8.16921e-07	Vacuolar protein sorting-associated protein 62 (AHRD V3.3 *** A0A200RA51_9MAGN)
Solyc02g082260	1.51	2.17	3.21	11.01	11.69	11.99	2.30812	6.47211e-12	1.25898e-09	3-hydroxy-3-methylglutaryl CoA reductase
Solyc12g017530	13.58	20.94	58.25	10.93	3.51	14.32	-1.78205	0.0221185	0.0929673	Unknown protein
Solyc01g079530	14.28	27.22	20.6	10.9	7.91	9.77	-1.14362	0.000235877	0.00339324	RING/FYVE/PHD zinc finger superfamily protein (AHRD V3.3 *** A0A2U1LZL6_ARTAN)
Solyc04g049150	13.67	10.02	22.51	10.89	9.13	4.91	-1.59078	2.65483e-05	0.000605894	Unknown protein
Solyc05g015840	14.87	22.04	23.69	10.85	9.29	9.17	-1.06215	2.54609e-05	0.000585572	Squamosa promoter binding protein 13
Solyc04g082210	16.06	20.48	18.78	10.84	7.82	7.92	-1.04639	1.44897e-06	5.81096e-05	NADH-ubiquinone oxidoreductase chain (AHRD V3.3 *** AT1G76185.1)
Solyc11g068770	14.19	14.25	46.2	10.81	4.44	10.23	-1.61589	0.00676252	0.0399986	Polynucleotidyl transferase, ribonuclease H-like superfamily protein (AHRD V3.3 *** A0A2U1M9A7_ARTAN)
Solyc05g054560	22.84	22.69	56.99	10.78	6.25	12.2	-1.83207	0.000107445	0.00182945	CASP-like protein (AHRD V3.3 *** A0A2G3CIG5_CAPCH)
Solyc08g081210	6.89	7.74	4.65	10.78	16.02	12.44	1.02964	0.000244088	0.00348215	MAP kinase kinase kinase 66
Solyc04g079120	17.18	18.82	27.02	10.77	6.49	12.64	-1.1161	0.000661527	0.00726215	Protein phosphatase 2C family protein (AHRD V3.3 *** A0A2U1LUI4_ARTAN)
Solyc04g064740	26.06	27.28	70.8	10.75	6.06	9	-2.27905	1.73385e-06	6.70788e-05	Protein trichome berefringence-like 7 (AHRD V3.3 *** A0A2G3CMT1_CAPCH)
Solyc11g027830	6.2	6.88	4.63	10.73	20.53	12.76	1.26118	0.000321242	0.00425339	ATP-dependent protease La (LON) domain protein (AHRD V3.3 *** A0A2U1KRZ5_ARTAN)
Solyc01g110960	5.22	8.12	3.44	10.72	14.58	14.45	1.24367	0.000460338	0.00558035	Prefoldin chaperone subunit family protein (AHRD V3.3 *** A0A2U1NI64_ARTAN)
Solyc03g118880	9.24	10.13	12.54	10.71	10.95	11.59	-1.12763	0.00970947	0.0518659	Unknown protein
Solyc03g098240	24.79	28.16	81.12	10.69	7.24	4.36	-2.6063	4.3526e-06	0.000141114	glutamate decarboxylase
Solyc12g011280	3.46	7.74	1.05	10.69	75.86	7.66	3.01155	0.00173703	0.0148784	Chlorophyll a-b binding protein, chloroplastic (AHRD V3.3 *** A0A0F7H004_9ROSI)
Solyc08g079690	1.67	5.5	3.71	10.66	6.87	6.81	1.14802	0.033267	0.123053	binding protein (AHRD V3.3 *-* AT3G60890.3)
Solyc07g025510	7.31	6.62	3.96	10.63	16.01	12.25	1.11994	0.00106329	0.0103176	Tetraspanin-2 (AHRD V3.3 *** A0A2G3BC56_CAPCH)
Solyc12g096310	3.22	2.84	1.79	10.63	5.51	8.12	1.60109	5.6827e-05	0.00110469	plant/protein (Protein of unknown function%2C DUF599) (AHRD V3.3 *** AT5G10580.4)
Solyc11g010120	4.81	6.62	2.85	10.62	14.53	10.81	1.33655	0.000412333	0.00512682	Peroxidase (AHRD V3.3 *** K4D5H3_SOLLC)
Solyc04g063210	16.29	10.93	29.75	10.57	6.49	8.98	-1.18996	0.00358404	0.0251596	Caffeoyl-CoA O-methyltransferase (AHRD V3.3 *** A0A2G2WYM3_CAPBA)
Solyc02g090900	5.62	4.71	4.17	10.54	15.04	10.08	1.33088	9.27606e-06	0.000257773	Remorin (AHRD V3.3 *** A0A200QZA9_9MAGN)
Solyc08g081160	7.97	7.1	2.44	10.49	14.74	15.33	1.21793	0.00635199	0.0382442	DUF3741 domain-containing protein/DUF4378 domain-containing protein (AHRD V3.3 *-* A0A1Q3CNJ4_CEPFO)
Solyc05g050750	1.98	0.27	0.49	10.47	3.95	6.53	2.83443	0.00100349	0.0098708	Calmodulin-like protein 5 (AHRD V3.3 *** A0A2G2WT11_CAPBA)
Solyc04g071800	4.65	4.56	1.16	10.44	24.15	18.28	2.34684	3.25182e-05	0.000720035	Cytochrome P450 (AHRD V3.3 *-* A0A200Q069_9MAGN)
Solyc10g047150	2.32	1.86	0.99	10.42	1.67	5.45	1.71284	0.0235201	0.0969383	50S ribosomal protein L4 (AHRD V3.3 *-* A0A2G2Y9J5_CAPAN)
Solyc09g015080	3.44	6	2.41	10.39	36.24	10.51	2.30596	0.000198594	0.00294831	Patellin-6 (AHRD V3.3 *** A0A1U8EDI8_CAPAN)
Solyc04g007580	12.36	12.42	85.24	10.36	3.98	9.1	-2.31125	0.00525279	0.0334143	DUF4228 domain-containing protein (AHRD V3.3 *** A0A1Q3CT45_CEPFO)
Solyc02g083170	15.68	14.05	26.8	10.35	6.59	10.34	-1.09115	0.00207239	0.0169688	F-box family protein (AHRD V3.3 *** A0A2K3PD56_TRIPR)
Solyc06g062400	18.08	13.64	14.67	10.3	3.78	5.94	-1.24052	0.00105672	0.0102713	protein CHUP1, chloroplastic (AHRD V3.3 *** A0A2I4DVC6_9ROSI)
Solyc06g066650	5.84	5.32	3	10.3	12.1	13.96	1.35813	4.3216e-06	0.000140327	Rop guanine nucleotide exchange factor 12 (AHRD V3.3 *** A0A1U8HDV5_CAPAN)
Solyc04g082060	3.41	5.84	3	10.23	8.16	12.56	1.32012	5.02281e-05	0.00100427	F-box protein SKIP23-like (AHRD V3.3 *** A0A2I4DIK7_9ROSI)
Solyc06g065190	6.01	5.11	2.02	10.21	7.65	13.89	1.25197	0.00554785	0.0347706	TCP transcription factor 13
Solyc11g016940	17.48	16.4	18.81	10.2	7.44	9.01	-1.00719	6.1521e-08	4.10416e-06	magnesium transporter NIPA (DUF803) (AHRD V3.3 *** AT4G13800.8)
Solyc10g079750	6.12	4.2	1.83	10.17	10.55	13.8	1.49844	0.000567888	0.00650524	BTB/POZ ankyrin repeat protein (AHRD V3.3 *** G3LSH3_LOTJA)
Solyc06g053620	4.19	6.85	0.96	10.16	12	7.97	1.31633	0.0350565	0.127319	phosphoenolpyruvate carboxylase kinase 2
Solyc02g065190	1.86	1.98	0.14	10.15	8.94	22.91	3.38695	1.39252e-05	0.000360945	Cytochrome P450 (AHRD V3.3 *** A0A1U9X5Y9_THAGA)
Solyc08g075210	1.57	0.49	0.15	10.13	21.1	32.27	4.83519	9.11536e-11	1.36494e-08	HXXXD-type acyl-transferase family protein (AHRD V3.3 *** F4JBC7_ARATH)
Solyc02g062460	35.92	18.65	132.09	10.12	4.28	11.58	-2.91888	4.84596e-05	0.00098325	2-oxoglutarate (2OG) and Fe(II)-dependent oxygenase superfamily protein (AHRD V3.3 *** A0A2U1LXD5_ARTAN)
Solyc09g074250	17.89	16.25	18.68	10.12	6.93	11.97	-1.01883	3.74936e-05	0.000801455	Protein kinase family protein (AHRD V3.3 *** A0A2U1N2H6_ARTAN)
Solyc01g010660	17.86	17.2	56.5	10.11	9.34	11.15	-1.62701	0.00172429	0.0147997	Protein kinase 2B, chloroplastic (AHRD V3.3 *** A0A2G3AIH7_CAPAN)
Solyc04g074950	15.8	11.52	33.4	10.11	5.01	9.55	-1.19338	0.00778166	0.0443625	Dihydrofolate reductase (AHRD V3.3 *** A0A1P8B8P6_ARATH)
Solyc01g110370	4.98	4.31	2.74	10.11	8.47	12.02	1.27564	8.82078e-06	0.000248438	Zinc finger, B-box (AHRD V3.3 *** A0A2U1LAI4_ARTAN)
Solyc05g055740	2.18	3.93	1.6	10.11	16.45	9.51	2.24787	2.22926e-06	8.21237e-05	Tyrosine phosphatase family protein (AHRD V3.3 *** A0A2U1PX48_ARTAN)
Solyc02g088230	5.29	4.86	10.14	10.1	24.31	14.86	1.26608	0.00785359	0.044641	Phosphate transporter PHO1-like protein 9 (AHRD V3.3 *** A0A2G2V9D0_CAPBA)
Solyc02g072560	19.14	18.15	17.55	10.07	11.85	5.06	-1.04803	0.021685	0.091738	Delay of germination 1 (AHRD V3.3 *-* A0A2H1ZE87_ARATH)
Solyc10g008910	7.85	5.78	4.32	10.06	10.63	18.09	1.04716	0.0235243	0.0969383	Histone H3 (AHRD V3.3 *** B3TM40_ELAGV)
Solyc04g078450	113.01	109.93	249.16	10.05	0	1.7	-5.39941	0.00097678	0.00967207	Unknown protein
Solyc12g011020	3.3	5.1	1.94	10.01	19.69	7.69	1.98164	0.000139909	0.00226345	Haloacid dehalogenase (HAD) superfamily protein (AHRD V3.3 *** A0A2U1ND25_ARTAN)
Solyc02g079710	14.26	13.32	18.89	10	3.96	3.93	-1.41746	0.00134222	0.0123092	S receptor kinase (AHRD V3.3 *** A4UWL9_BRANA)
Solyc02g079360	6.86	6.29	2.18	10	12.66	13.34	1.17535	0.00690919	0.0406406	Phox/Bem1p (AHRD V3.3 *** A0A200Q8I8_9MAGN)
Solyc05g012510	4.66	5.46	4.83	10	18.82	14.94	1.54708	5.84036e-07	2.75026e-05	Alpha-1,4 glucan phosphorylase (AHRD V3.3 *** A0A2G2VL62_CAPBA)
Solyc12g070090	54.94	27.54	71.89	9.95	4.87	6.6	-2.7894	2.64707e-07	1.39838e-05	Glutamyl-tRNA(Gln) amidotransferase subunit A (AHRD V3.3 *** A0A2K3P166_TRIPR)
Solyc05g026240	4.37	6.94	2.76	9.95	13.64	11.75	1.35579	0.000518677	0.00605482	Leucine-rich repeat receptor-like protein kinase family (AHRD V3.3 *** A0A0K9Q1P6_ZOSMR)
Solyc08g007270	3.42	4.44	0.93	9.95	14.61	14.67	2.16246	5.53892e-05	0.00108557	homeobox-leucine zipper protein HAT4-like (AHRD V3.3 *** A0A2I4G6W7_9ROSI)
Solyc10g054930	14.65	14.21	22.82	9.94	4.43	9.41	-1.16056	0.0021675	0.017534	magnesium transporter NIPA (DUF803) (AHRD V3.3 *** AT4G13800.8)
Solyc08g075570	4.25	2.38	1.65	9.94	1.69	23.53	2.04023	0.00912084	0.0496187	Urea-proton symporter DUR3 (AHRD V3.3 *** A0A2G3AG00_CAPAN)
Solyc09g015040	18.79	18.5	41.87	9.89	9.81	12.13	-1.35282	0.000838198	0.00866249	Methyltransferase (AHRD V3.3 *** Q9M005_ARATH)
Solyc07g006855	4.72	5.28	0.96	9.88	10.14	9.64	1.43648	0.0137282	0.0665283	CASP-like protein (AHRD V3.3 *** A0A218XHD9_PUNGR)
Solyc03g025830	54.65	42.22	74.15	9.87	4.06	5.22	-3.20393	2.02683e-15	8.11279e-13	Myosin heavy chain-related protein (AHRD V3.3 *** Q9C8T4_ARATH)
Solyc01g088710	16.2	16.42	27.49	9.87	8.87	9.73	-1.10816	0.000246187	0.00350009	metacaspase-1 (AHRD V3.3 *** A0A1U8ED67_CAPAN),Pfam:PF00656
Solyc02g078570	4.28	5.96	1.61	9.87	11.83	11.23	1.47926	0.00129293	0.0119658	Epoxide hydrolase (AHRD V3.3 *** A0A2U1MDJ4_ARTAN)
Solyc08g006760	6.38	10.22	4.99	9.84	27.83	9.44	1.12591	0.0362588	0.130299	Unknown protein
Solyc07g055330	23.74	14.54	46.69	9.82	14.02	6.92	-1.49086	0.00416023	0.0279506	RING/U-box superfamily protein (AHRD V3.3 *-* F4J5Z1_ARATH)
Solyc02g064800	4.47	7.11	2.6	9.82	13.32	13.55	1.37293	0.000365694	0.00466109	WD40 repeat (AHRD V3.3 *** A0A200PS16_9MAGN)
Solyc02g079930	30	32.14	42.07	9.77	21.75	3.54	-1.54645	0.0138945	0.0670221	phosphosulfolactate synthase
Solyc06g069070	57.35	94	208.32	9.76	28.03	7.82	-2.8845	3.51907e-05	0.000767777	Bifunctional inhibitor/lipid-transfer protein/seed storage 2S albumin superfamily protein (AHRD V3.3 *** A0A1I9LP30_ARATH)
Solyc01g088400	12.32	14.79	12.12	9.76	4.21	5.88	-1.00075	0.00274625	0.020889	ECERIFERUM 1
Solyc01g087570	25	17.29	48.07	9.75	9.57	12.91	-1.5394	0.000811922	0.00844968	hypothetical protein (AHRD V3.3 *-* AT3G57450.1)
Solyc03g081230	8.85	5.66	5.54	9.73	26.36	11.63	1.25424	0.0164996	0.0755107	Late embryogenesis abundant (LEA) hydroxyproline-rich glycoprotein family (AHRD V3.3 *** Q9SVC8_ARATH)
Solyc12g006630	9.03	5.77	2.2	9.73	16.14	26.09	1.59488	0.00553483	0.0346994	Dynein light chain (AHRD V3.3 *** A0A2G2YUH7_CAPAN)
Solyc07g005620	9.98	22.13	32.16	9.7	4.89	4.81	-1.75565	0.00112211	0.0107432	Endonuclease/Exonuclease/phosphatase family (AHRD V3.3 *-* T1W908_9ZZZZ)
Solyc12g009580	4.21	4.91	5.34	9.7	29.17	14.24	1.87935	0.000269747	0.00373298	CRABS CLAW 5b
Solyc01g105010	49.63	40.25	137.07	9.66	8.66	9.23	-3.08707	1.4084e-09	1.64688e-07	Non-specific lipid-transfer protein-like protein (AHRD V3.3 *** A0A2G2W8U5_CAPBA)
Solyc02g082690	28.61	18.63	34.37	9.66	6.52	7.06	-1.64799	3.44275e-08	2.45594e-06	Transducin/WD40 repeat-like superfamily protein (AHRD V3.3 *** A0A2U1QAZ8_ARTAN)
Solyc02g067690	5.8	5.03	2.71	9.6	9.49	11.55	1.1685	0.000190762	0.00287105	Glycosyltransferase (AHRD V3.3 *** A0A2U1M9M1_ARTAN)
Solyc03g078780	17.47	9.86	16.79	9.59	3.16	10.08	-1.04741	0.0483108	0.15913	UDP-glycosyltransferase 76C4-like (AHRD V3.3 *** A0A2I4EQP1_9ROSI)
Solyc05g053400	0.89	0.82	1.33	9.59	16.66	13.86	3.70241	3.38737e-20	2.35015e-17	Glycosyltransferase (AHRD V3.3 *** A0A0A1WC49_NICAT)
Solyc05g005980	1.44	1.51	0.78	9.59	23.16	21.55	3.86676	5.05248e-18	2.69647e-15	protein NRT1/ PTR FAMILY 1.2-like (AHRD V3.3 *** A0A2I4HMB7_9ROSI)
Solyc09g097850	25.74	20.46	63.31	9.58	9.13	8.17	-2.07794	0.000111327	0.00188234	Cysteine proteinase inhibitor (AHRD V3.3 *** A0A2G3BAN0_CAPCH)
Solyc09g009540	1.87	2.42	0.83	9.58	16.23	27.35	3.33017	1.48834e-10	2.1218e-08	Alpha/beta-Hydrolases superfamily protein (AHRD V3.3 *** A0A2U1QP59_ARTAN)
Solyc06g036130	16.94	10.53	18.12	9.56	5.46	7.68	-1.03801	0.00143559	0.0129408	Protein DETOXIFICATION (AHRD V3.3 *** Q6V7U8_SOLLC)
Solyc07g005370	0.47	2.49	0	9.52	42.43	5.51	4.35226	0.000304654	0.00408656	Bet v I domain (AHRD V3.3 *** A0A200PXK2_9MAGN)
Solyc03g117280	22.88	21.53	35.58	9.51	10.02	6.97	-1.61127	6.74361e-07	3.09166e-05	envelope glycoprotein B (AHRD V3.3 *** AT1G80540.1)
Solyc05g050560	16.88	18.58	33.85	9.46	7.38	9.65	-1.42464	5.28849e-05	0.00105033	Transcription factor bHLH13 (AHRD V3.3 *** A0A2G3B2W8_CAPCH)
Solyc06g074620	10.3	18.12	20.75	9.44	6.65	6.74	-1.13487	0.00171964	0.0147781	hypothetical protein (AHRD V3.3 *** AT2G27830.1)
Solyc03g044630	4.74	6.61	4.64	9.4	16.96	9.83	1.18025	0.00295628	0.0220072	DUF309 domain protein (AHRD V3.3 *** AT2G41120.1)
Solyc08g006590	21	10.91	37.85	9.39	7.6	11.4	-1.34737	0.00627472	0.0378867	protein ENHANCED DISEASE RESISTANCE 2-like (AHRD V3.3 *** A0A2I4G6J8_9ROSI)
Solyc03g006830	6.59	7.28	3.11	9.36	14.76	9.06	1.06372	0.00488206	0.031531	MADS-box transcription factor (AHRD V3.3 *** Q1EMR8_PLAMJ)
Solyc02g092140	17.72	16.16	23.41	9.35	7.44	8.98	-1.18241	1.80678e-06	6.95029e-05	PHLOEM 2-LIKE A10 protein (AHRD V3.3 *** A0A2K3MSF3_TRIPR)
Solyc09g007270	17.18	16.12	24.5	9.35	11.49	7.31	-1.04307	0.00150159	0.0133908	Ascorbate peroxidase (AHRD V3.3 *** Q42941_TOBAC)
Solyc11g008260	15.69	24.39	21.6	9.33	5.91	4.38	-1.6699	4.79542e-06	0.000149598	Cysteine proteinase 15A (AHRD V3.3 *** A0A1U8EZ26_CAPAN)
Solyc06g060690	9.4	8.58	47.76	9.32	6.28	8.01	-1.53712	0.0255787	0.102958	Protein kinase superfamily protein (AHRD V3.3 *** Q9SVY4_ARATH)
Solyc03g111110	14.3	6.26	2.69	9.32	21.21	8.71	1.50832	3.47867e-06	0.000118234	Unknown protein
Solyc02g068080	14.07	27.08	34.3	9.31	9.9	10.17	-1.38691	0.000180279	0.00275501	Chloride channel protein (AHRD V3.3 *** K4B7E0_SOLLC)
Solyc06g043260	3.1	0.98	0.68	9.31	5.33	3.06	2.06078	0.00022047	0.00320899	Unknown protein
Solyc03g119860	4.05	4.27	1.01	9.31	57.72	7.45	3.06019	0.000401153	0.00501177	Peptidyl-prolyl cis-trans isomerase (AHRD V3.3 *** A0A2K3PFW4_TRIPR)
Solyc05g016310	14.59	14.4	41.58	9.3	3.71	7.95	-1.81087	0.000995034	0.00981547	Eukaryotic aspartyl protease family protein (AHRD V3.3 *** G7KD30_MEDTR)
Solyc03g046380	39.74	50.04	132.9	9.29	7.61	3.43	-3.50134	8.13529e-06	0.000232593	Seed maturation protein PM41 (AHRD V3.3 *** A0A2K3K2J9_TRIPR)
Solyc08g006765	54.39	55.86	50.03	9.26	1.48	28.43	-2.10625	0.00778151	0.0443625	N-acetyltransferase (AHRD V3.3 *** B6T916_MAIZE)
Solyc01g010365	0.75	1.04	3.29	9.25	13.44	10.87	2.63394	3.64571e-05	0.000786458	Unknown protein
Solyc08g075020	20.55	13.5	50.04	9.23	4.36	5.54	-2.18396	0.000118105	0.00197448	Pectin acetylesterase (AHRD V3.3 *** K4CMM0_SOLLC)
Solyc06g069150	16.23	9.9	32.96	9.21	8.68	9.15	-1.17117	0.0170498	0.0772166	hypothetical protein (AHRD V3.3 *** AT1G13360.1)
Solyc05g010400	2.75	4.52	3.65	9.21	11.33	9.19	1.43789	2.54487e-07	1.36167e-05	protein NSP-INTERACTING KINASE 1-like (AHRD V3.3 *** A0A2G2YCG2_CAPAN)
Solyc06g053950	12.57	9.17	16.67	9.19	2.18	1.01	-1.68154	0.043615	0.148013	Heat stress transcription factor A-2e (AHRD V3.3 *-* A0A2G2WJ43_CAPBA)
Solyc01g099880	18.91	12.99	13.24	9.19	3.23	5.51	-1.31399	0.00173451	0.0148629	Bidirectional sugar transporter SWEET (AHRD V3.3 *** A0A1U8E5W8_CAPAN)
Solyc10g012050	7	7.07	5.34	9.13	18.18	15.52	1.12134	0.000620947	0.00693279	Mechanosensitive ion channel protein 1, mitochondrial (AHRD V3.3 *** A0A2G3BDL8_CAPCH)
Solyc03g063030	16.78	17.61	21.65	9.12	9.07	10.15	-1.04606	2.56315e-06	9.19818e-05	Amino acid transporter (AHRD V3.3 *** A0A200R5Q3_9MAGN)
Solyc07g006620	1.13	2.35	0.26	9.12	26.45	14.91	3.78636	1.20956e-07	7.19309e-06	Protein kinase superfamily protein (AHRD V3.3 *** A0A2U1L2N8_ARTAN)
Solyc04g076690	35.2	42.9	44.6	9.11	6	6.45	-2.5911	3.27485e-26	4.26017e-23	Unknown protein
Solyc10g005950	23.52	30.54	44.41	9.1	5.41	7.71	-2.0982	1.8717e-08	1.43226e-06	Nudix hydrolase 8 (AHRD V3.3 *** A0A2G2VRA0_CAPBA)
Solyc12g088400	0.7	0	0	9.07	10.92	0	4.45207	0.04125	0.142644	Zinc-finger protein (AHRD V3.3 *-* Q40899_PETHY)
Solyc06g082300	6.09	6.88	3.4	9.03	17.36	10.65	1.19038	0.00347018	0.0246093	UDP-glycosyltransferase 87A1-like (AHRD V3.3 *** A0A2I4FAC3_9ROSI)
Solyc04g082830	18.95	9.15	33.99	9.02	1.48	8.08	-1.81131	0.00944016	0.0507982	Auxin efflux carrier (AHRD V3.3 *** A0A200PR79_9MAGN)
Solyc02g084410	4.2	7.26	2.81	9.01	17.01	10.67	1.37496	0.00264322	0.0203838	Lactoylglutathione lyase (AHRD V3.3 *** A0A2K3LFU2_TRIPR)
Solyc11g007940	13.22	14.04	13.31	8.98	3.9	5.32	-1.19053	0.000970421	0.00962743	Protein BTR1 (AHRD V3.3 *** A0A2G2VF13_CAPBA)
Solyc03g007310	5.15	4.17	2.85	8.94	8.71	16.1	1.44444	8.31377e-05	0.00149562	Abscisic acid receptor PYL8 (AHRD V3.3 *** A0A2G3CWW8_CAPCH)
Solyc06g066600	32.72	28.15	86.56	8.93	7.08	4.98	-2.86769	1.9789e-08	1.50324e-06	plastidic glucose translocator 2
Solyc11g017280	2.6	2.23	1.68	8.9	3.86	9.65	1.7722	9.15695e-06	0.000255165	leucine-rich repeat receptor-like tyrosine-protein kinase PXC3 (AHRD V3.3 *** A0A1U8GF47_CAPAN)
Solyc03g116480	25.5	19.19	23.88	8.89	1.3	4.54	-2.26581	0.000142845	0.00230122	F-box/kelch-repeat protein At5g15710-like (AHRD V3.3 *** A0A2I4DW48_9ROSI)
Solyc01g005830	6.18	5.66	5.29	8.89	12.55	13.38	1.04045	5.44766e-06	0.000167238	Glucan endo-1,3-beta-glucosidase 4 (AHRD V3.3 *-* A0A2G2XNZ6_CAPBA)
Solyc08g081390	3.59	3.01	1.53	8.89	13.83	6.31	1.73908	0.000112392	0.00189573	Phosphoglycerate mutase-like protein AT74 (AHRD V3.3 *** A0A2G3ADV8_CAPAN)
Solyc08g075120	2.16	2.83	1.31	8.88	10.65	13.78	2.40018	1.07578e-12	2.5737e-10	Rop guanine nucleotide exchange factor 14 (AHRD V3.3 *** A0A2G3AG82_CAPAN)
Solyc12g008840	20.88	16.87	95.58	8.86	3.49	6.79	-2.87058	4.16511e-05	0.00087724	beta-galactosidase 4
Solyc12g099290	4.15	3.71	2.51	8.85	10.99	9.7	1.50683	9.80712e-09	8.5441e-07	Aldehyde dehydrogenase (AHRD V3.3 *** F4JC27_ARATH)
Solyc09g089870	4.34	3.34	4.36	8.82	9.52	13.13	1.47634	8.58609e-08	5.43194e-06	bHLH transcription factor 061
Solyc09g072610	3.36	3.54	2.75	8.82	8.6	11.47	1.5884	2.23633e-15	8.78246e-13	Long-chain-alcohol oxidase (AHRD V3.3 *** A0A2G2X4S2_CAPBA)
Solyc07g053980	15.28	14.93	27.58	8.81	7.91	9.22	-1.18649	0.000220442	0.00320899	Callose synthase 12 (AHRD V3.3 *** A0A1U8HBE5_CAPAN)
Solyc04g007110	4.66	6.13	2.52	8.81	12.68	6.6	1.11669	0.0117366	0.0597591	transmembrane protein (AHRD V3.3 *** AT3G25805.1)
Solyc11g072840	3.56	1.76	1.05	8.81	12.68	7.7	1.51641	0.0138477	0.066905	Histone H4 (AHRD V3.3 *-* F2E7L1_HORVV)
Solyc04g005090	4.71	5.37	3.09	8.8	18.4	11.8	1.5697	9.78297e-05	0.00170081	Cofactor assembly of complex C (AHRD V3.3 *** A0A1P8ASR1_ARATH)
Solyc01g105020	6.6	6.82	3.58	8.77	23.35	7.92	1.26775	0.0151998	0.0712795	Protein phosphatase 2C (PP2C)-like domain (AHRD V3.3 *-* A0A200PXZ2_9MAGN)
Solyc02g065530	3	3.34	0.71	8.76	9.72	9.28	1.74885	0.000972181	0.00963112	Hexosyltransferase (AHRD V3.3 *** A0A2G2XBK6_CAPBA)
Solyc10g084430	0.29	0.17	0	8.73	8.37	7.16	5.68456	1.08216e-16	4.89653e-14	RING/U-box superfamily protein (AHRD V3.3 *** A0A2U1Q288_ARTAN)
Solyc02g071220	7.22	4.59	38.74	8.72	4.56	4.14	-1.59831	0.0476225	0.157557	type-A response regulator2
Solyc05g008000	5.51	3.03	4.86	8.72	8.44	11.16	1.04395	0.00148791	0.0132916	RNA pyrophosphohydrolase (AHRD V3.3 *** A0A2G2VK41_CAPBA)
Solyc01g100750	1.13	1.57	0.41	8.7	5.86	7.56	2.8223	1.11702e-08	9.52852e-07	DUF538 domain-containing protein (AHRD V3.3 *** A0A1Q3CLQ5_CEPFO)
Solyc08g082710	4.13	2.81	2.05	8.69	12.31	15.26	2.01647	7.16049e-09	6.64114e-07	Protein ABIL3 (AHRD V3.3 *** A0A2G2XK36_CAPBA)
Solyc10g086500	4.54	3.28	6.18	8.67	17.97	24.29	1.82642	0.000161357	0.00254817	steroid 5 alpha reductase DET2
Solyc10g005880	12.44	9.21	25.31	8.65	8.36	5.63	-1.0641	0.0211997	0.0902539	Uridine kinase (AHRD V3.3 *** A0A2G2Z615_CAPAN)
Solyc08g067160	16.65	7.94	29.31	8.65	9.1	9.89	-1.00023	0.0404548	0.140737	Alpha/beta-Hydrolases superfamily protein (AHRD V3.3 *** A0A2U1QI56_ARTAN)
Solyc10g005340	2.77	6.37	1.9	8.63	28.91	11.56	2.19315	0.000403126	0.00503037	CRIB domain-containing protein RIC10 (AHRD V3.3 *** A0A2G2VSE7_CAPBA)
Solyc11g008540	9.52	7.7	3.07	8.61	26.09	12.38	1.24737	0.0247638	0.100514	Dicer-like 2b
Solyc03g031680	4.36	4.51	2.68	8.61	11.35	8.51	1.32523	1.64722e-05	0.000409132	hypothetical protein (AHRD V3.3 *** AT1G61900.1)
Solyc04g058110	3.68	4.13	2.19	8.57	8.11	10.27	1.42191	1.9492e-07	1.09355e-05	G-type lectin S-receptor-like serine/threonine-protein kinase (AHRD V3.3 *** A0A2G3CF44_CAPCH)
Solyc06g075090	2.25	3.49	0.34	8.57	25.6	13.6	3.00436	8.03883e-05	0.00145243	Cytokinin riboside 5'-monophosphate phosphoribohydrolase (AHRD V3.3 *** A0A2G3CAR7_CAPCH)
Solyc05g014120	14.44	14.61	23.35	8.55	2.25	8.27	-1.51828	0.00395689	0.0269758	S-adenosyl-L-methionine-dependent methyltransferases superfamily protein (AHRD V3.3 *** A0A2U1MVU3_ARTAN)
Solyc09g075680	3.48	3.89	1.29	8.55	6.52	9.01	1.46124	0.000740542	0.00789229	Alpha/beta-Hydrolases superfamily protein (AHRD V3.3 *** A0A2U1KK17_ARTAN)
Solyc05g052520	14.73	14.68	69.16	8.52	7.86	9.96	-1.9649	0.00208746	0.0170386	Protein phosphatase 2C (AHRD V3.3 *** O24078_MEDSA)
Solyc06g051260	1.78	2.02	0.61	8.49	10.74	11.67	2.80039	4.33562e-10	5.6401e-08	bHLH transcription factor 043
Solyc05g024190	4.66	2	3.26	8.46	3.03	13.68	1.1716	0.0380618	0.134685	Chlorophyll synthase, chloroplastic (AHRD V3.3 --* A0A2G2YSE5_CAPAN)
Solyc09g009420	3.96	3.34	0.93	8.46	29.09	15.64	2.68879	0.00015774	0.00249863	hypothetical protein (AHRD V3.3 *-* AT3G52740.1)
Solyc10g008350	14.84	20	124.28	8.44	10.01	11.16	-2.48548	0.00162037	0.0141663	hypothetical protein (AHRD V3.3 --* AT4G28290.2)
Solyc04g007000	7.58	30.28	19.89	8.44	4.66	8.33	-1.46311	0.00524249	0.0333589	AP2/B3 transcription factor family protein (AHRD V3.3 *** A0A2U1MEM3_ARTAN)
Solyc08g005610	23.89	25.95	80.45	8.43	9.56	3.64	-2.61373	1.66526e-05	0.000411648	Cytochrome P450 (AHRD V3.3 *** A0A200R6R4_9MAGN)
Solyc02g014030	2.86	3.43	3.32	8.43	4.6	7.49	1.06634	9.44591e-05	0.00165773	Serine/threonine/dual specificity protein kinase, catalytic domain-containing protein (AHRD V3.3 *** A0A2U1M6E8_ARTAN)
Solyc03g117690	3.03	2.75	0.94	8.4	21.99	23.28	3.00455	5.05778e-08	3.47434e-06	Eukaryotic aspartyl protease family protein (AHRD V3.3 *** A0A2U1P524_ARTAN)
Solyc09g014900	10.24	8.68	21.22	8.38	3.68	7.94	-1.05775	0.0274874	0.108317	Cytochrome P450 (AHRD V3.3 *** A0A2U1NKI2_ARTAN)
Solyc06g050250	18.32	14.42	31.42	8.37	6.63	9.5	-1.42832	9.99336e-05	0.00172759	Adenine/guanine permease AZG1 (AHRD V3.3 *** A0A2G2WI90_CAPBA)
Solyc06g051620	18.07	25.45	24.81	8.35	2.8	8.26	-1.85951	1.12036e-05	0.000300504	Phosphoinositide phospholipase C (AHRD V3.3 *** O49951_SOLTU)
Solyc04g014600	41.46	23.06	87	8.33	8.59	8.27	-2.62797	2.07672e-07	1.14655e-05	Adenine nucleotide alpha hydrolases-like superfamily protein (AHRD V3.3 *** A0A2U1NYH2_ARTAN)
Solyc05g009500	5.25	3.83	4.15	8.33	19.47	8.2	1.45953	0.00109674	0.0105537	Protein NRT1/ PTR FAMILY 3.1 (AHRD V3.3 *** A0A1U8GM13_CAPAN)
Solyc03g044810	4.23	1.16	1.94	8.3	7.86	5.88	1.51862	0.0149728	0.0705238	Methyl jasmonate esterase (AHRD V3.3 *** Q56SE1_SOLTU)
Solyc06g008057	3.41	1.19	0.97	8.3	10.84	6.25	2.27047	0.000136178	0.00221612	Unknown protein
Solyc02g090990	7.41	1.22	3.89	8.29	12.27	27.06	1.88942	0.00594858	0.0364923	MAP kinase kinase kinase 23
Solyc08g077560	14.94	17.98	57.05	8.28	6.91	7.94	-2.0135	0.000233638	0.00336921	Protein kinase superfamily protein (AHRD V3.3 *** A0A2U1KAY9_ARTAN)
Solyc04g008060	3.66	2.34	2.48	8.28	12.37	10.17	1.84915	2.96973e-08	2.17648e-06	Vacuolar iron transporter (AHRD V3.3 *** C4B8E3_TULGE)
Solyc01g049880	14.15	16.82	21.02	8.27	9.62	6.14	-1.21904	0.000293125	0.00396432	Unknown protein
Solyc07g007930	14.41	11.84	24.29	8.24	6.64	10.32	-1.04223	0.0033389	0.0239229	Raffinose synthase family protein (AHRD V3.3 *** F4K470_ARATH)
Solyc06g065720	10.82	9.64	20.69	8.19	5.02	7.46	-1.0348	0.00804101	0.0453074	Cytochrome, and DOMON domain-containing protein (AHRD V3.3 *** A0A2G2WKK0_CAPBA)
Solyc05g009210	13.78	23.18	19.09	8.17	9.49	3.66	-1.39449	0.00187601	0.0157836	membrane-associated kinase regulator (AHRD V3.3 *** AT1G68330.1)
Solyc11g010790	2.15	6.14	0.43	8.17	11.2	14.98	1.94206	0.00263819	0.0203723	UDP-glycosyltransferase 91A1 (AHRD V3.3 *** A0A2G2Y5N3_CAPAN)
Solyc05g051490	15.19	13.54	29.71	8.16	4.75	9.78	-1.41327	0.000811724	0.00844968	LMBR1 domain-containing protein (AHRD V3.3 *** A0A1Q3CSD8_CEPFO)
Solyc10g005480	20.3	27.76	89.03	8.14	7.48	7.11	-2.65039	4.6086e-06	0.000146448	F-box family protein (AHRD V3.3 *** A0A2U1N101_ARTAN)
Solyc11g071830	19.56	12.19	35.98	8.14	15.51	6.81	-1.16295	0.0293004	0.113055	DnaJ protein like (AHRD V3.3 *** A0A2I0X6P9_9ASPA)
Solyc05g052590	4.56	5.49	2.14	8.13	11.96	8.73	1.25244	0.00164366	0.0143143	Pkinase domain-containing protein (AHRD V3.3 *** A0A1Q3DF19_CEPFO)
Solyc04g006940	4.67	3.69	2.61	8.1	4.22	10.12	1.00747	0.00618727	0.0375457	Unknown protein
Solyc01g107090	11.22	21.67	27.39	8.08	5.06	7.92	-1.55893	0.000226051	0.00327648	beta-1%2C4-xylosidase (AHRD V3.3 *** AT3G19615.1)
Solyc10g076700	5	3.89	3.65	8.06	14.9	6.76	1.24681	0.00628063	0.0378913	Rhodanese-like domain-containing protein 10 (AHRD V3.3 *** A0A1U8EI03_CAPAN)
Solyc07g052480	8.76	12.27	59.19	8.04	11.67	7.75	-1.586	0.0264275	0.105356	isocitrate lyase LEU18678
Solyc03g115870	7.77	19.02	31.7	8.04	9.71	11.02	-1.05972	0.0408625	0.141681	Thioredoxin-like 1-2, chloroplastic (AHRD V3.3 *** A0A2G3CZB1_CAPCH)
Solyc10g009380	2.82	5.01	1.01	8.04	5.86	9.83	1.41327	0.0120097	0.060643	DUF688 domain-containing protein (AHRD V3.3 *** A0A1Q3BEA6_CEPFO)
Solyc12g013680	1.78	0.76	0.56	8.02	2.54	8.36	2.58675	8.6608e-06	0.000244594	receptor-like protein 12 (AHRD V3.3 *** A0A1S3Y203_TOBAC)
Solyc02g079030	16.19	9.12	28.12	7.93	5.49	8.85	-1.31894	0.00390139	0.0267469	Sphingosine kinase (AHRD V3.3 *** A0A218NG31_TOBAC)
Solyc07g053360	28.01	31.58	26.36	7.92	2.43	1.64	-2.8636	3.50451e-07	1.76617e-05	Late embryogenesis abundant protein (AHRD V3.3 *-* A0A200QFG9_9MAGN)
Solyc08g061210	9.85	8.45	30.7	7.91	4.54	6.85	-1.6589	0.00384742	0.0264991	Unknown protein
Solyc03g123580	7.9	6.9	2.85	7.9	26.39	12.94	1.41126	0.0217165	0.0917966	LL-diaminopimelate aminotransferase (AHRD V3.3 *-* AT3G14280.1)
Solyc02g085180	3.29	3.26	2.41	7.9	7.62	9.44	1.46162	7.6022e-12	1.42552e-09	alpha/beta fold family protein
Solyc03g034070	0	0	0	7.9	9.81	2.91	6.54363	1.60243e-05	0.000400395	anti-muellerian hormone type-2 receptor (AHRD V3.3 *** AT3G50685.1)
Solyc12g095810	16.32	14.17	8.35	7.88	5.35	4.56	-1.13428	0.00087001	0.00890036	Protein NRT1/ PTR FAMILY 1.1 (AHRD V3.3 *** A0A2G3B4H5_CAPCH)
Solyc02g084420	4.35	2.84	0.87	7.88	4.15	7.59	1.22682	0.0367307	0.13154	Zinc finger, B-box (AHRD V3.3 *-* A0A2U1LAI4_ARTAN)
Solyc01g099580	12.25	12.28	15.55	7.79	4.78	5.21	-1.19722	1.31926e-05	0.000344963	Cysteine/Histidine-rich C1 domain family protein (AHRD V3.3 *-* Q9ZUW8_ARATH)
Solyc02g081850	4.69	4.96	3	7.79	10.74	14.84	1.38742	3.77788e-05	0.000805664	Cationic amino acid transporter 1 (AHRD V3.3 *** A0A1U8FM22_CAPAN)
Solyc01g150165	1.73	1.59	1.58	7.79	7.95	8.72	2.30645	3.30938e-34	6.26195e-31	transmembrane protein 184C (AHRD V3.3 *-* XP_010316698.1)
Solyc11g072820	4.11	4.82	1.78	7.77	10.21	10.56	1.44187	0.000197785	0.00294149	Kinesin (AHRD V3.3 *** A0A200R660_9MAGN)
Solyc02g063510	4.75	2.84	1.57	7.76	6.46	11.12	1.44375	0.00158583	0.0139803	hypothetical protein (AHRD V3.3 *-* AT5G67020.1)
Solyc02g090360	15.4	10.21	37.27	7.75	3.61	13.22	-1.42281	0.0201769	0.0871472	L-ascorbate oxidase-like protein (AHRD V3.3 *** A0A1U8FPI3_CAPAN)
Solyc02g091730	12.38	15	27.13	7.74	8.99	9.22	-1.15309	0.00153853	0.0136384	Chromatin SPT2 (AHRD V3.3 *** A0A2U1NKK8_ARTAN)
Solyc07g062680	4.91	5.12	2.7	7.72	10.51	9.25	1.14443	0.00017987	0.00275078	cycloidea
Solyc04g072850	3.7	3.75	1.42	7.71	9.26	12.36	1.7216	2.28607e-05	0.000537047	Beta-D-xylosidase (AHRD V3.3 *** H1AC33_SOLLC)
Solyc08g075430	4.96	2.97	3.2	7.69	7.84	9.65	1.16176	1.2111e-05	0.000319897	ABC transporter G family member 14 (AHRD V3.3 *** A0A2G3AG23_CAPAN)
Solyc09g090470	1.79	1.41	1.33	7.67	2.4	7.6	1.87957	6.99735e-05	0.00130038	Protein NRT1/ PTR FAMILY 5.2 (AHRD V3.3 *** A0A2G3CS67_CAPCH)
Solyc10g006010	4.3	3.34	3.08	7.66	6.88	10.35	1.19108	2.3345e-06	8.53959e-05	Two pore potassium channel a (AHRD V3.3 *** A0A2G2VRA3_CAPBA)
Solyc07g054420	4.43	4.66	2.77	7.64	9.64	7.82	1.12499	0.000819006	0.00851063	folic acid binding / transferase (AHRD V3.3 *** AT2G20830.4)
Solyc12g009920	1.52	3.43	2.02	7.63	17	16.57	2.93582	6.49112e-09	6.22609e-07	Glycosyltransferase (AHRD V3.3 *-* A0A288W8G2_GARJA)
Solyc04g076740	6.9	7.06	3.47	7.62	16.9	8.91	1.01258	0.0245842	0.0999209	Protein TIC 20-I, chloroplastic (AHRD V3.3 *** A0A2G2X086_CAPBA)
Solyc01g005590	4.82	4.44	2.88	7.62	21.8	15.25	1.85646	0.00129487	0.0119784	Unknown protein
Solyc07g018070	1.47	2.73	1	7.59	7.72	9.06	2.22031	1.98939e-09	2.17933e-07	Double Clp-N motif-containing P-loop nucleoside triphosphate hydrolases superfamily protein (AHRD V3.3 *** A0A1P8B592_ARATH)
Solyc06g060310	4.37	6.38	1.8	7.58	16.11	9.48	1.40948	0.0053044	0.0337014	Chlorophyllide a oxygenase, chloroplastic (AHRD V3.3 *** A0A2G3C7C2_CAPCH)
Solyc04g080170	13.73	11.25	18.63	7.57	5.51	6.89	-1.15624	2.56292e-05	0.000588792	Protein kinase domain (AHRD V3.3 *** A0A200R7I6_9MAGN)
Solyc03g118270	19.69	15.21	22.31	7.55	7.92	11.23	-1.13039	4.26526e-05	0.000892233	GDP-mannose 4,6-dehydratase (AHRD V3.3 *** A0A2G3CZP5_CAPCH)
Solyc02g081150	2.06	3.06	1.2	7.55	17.26	9.67	2.46498	1.0835e-06	4.53761e-05	serine/arginine repetitive matrix-like protein (AHRD V3.3 *** AT4G22190.1)
Solyc10g086680	18.6	5.12	26.9	7.5	0.56	7.41	-1.79325	0.0456781	0.152976	18.2 kDa class I heat shock protein (AHRD V3.3 *** A0A2G2YKD7_CAPAN)
Solyc06g083070	2.31	4.33	1.03	7.49	33.69	11.49	2.8232	4.85569e-05	0.00098325	Fimbrin-2 (AHRD V3.3 *** A0A2G2WN11_CAPBA)
Solyc01g096220	4.92	4.81	2.44	7.47	14.21	9.73	1.37434	0.00100214	0.0098708	Ras-related protein RABA3 (AHRD V3.3 *** A0A2G2W6X9_CAPBA)
Solyc12g005230	2.3	2.49	1.05	7.47	12.7	7.53	2.25953	8.78952e-08	5.52704e-06	Autophagy-related protein (AHRD V3.3 *** A0A2K3P5C5_TRIPR)
Solyc03g026360	1.91	0.99	0.89	7.46	6	2.12	1.97679	0.0347081	0.126584	Peptidoglycan-binding LysM domain-containing protein (AHRD V3.3 *** A0A2U1MKY7_ARTAN)
Solyc02g093210	4.87	6.2	3.53	7.44	14.43	10.35	1.18244	0.00141196	0.0127887	PI-PLC X domain-containing protein (AHRD V3.3 *** A0A2G3A7Y6_CAPAN)
Solyc01g099140	16.42	6.68	37.84	7.43	5.82	7.04	-1.63087	0.00604091	0.0368834	Vacuole membrane protein KMS1 (AHRD V3.3 *** A0A2G2Y0A8_CAPAN)
Solyc05g006420	3.44	4.45	1.57	7.42	11.97	10.86	1.68373	0.000103462	0.00177824	Two-component response regulator ARR3 (AHRD V3.3 *** A0A2G2VM98_CAPBA)
Solyc01g100460	23.41	26.67	46.36	7.41	1.34	3.57	-3.02274	3.50182e-07	1.76617e-05	BZIP transcription factor (AHRD V3.3 *** C0LQL1_9CARY)
Solyc01g102720	3.86	6.3	1.06	7.4	18.05	11.06	1.47397	0.0231265	0.0958347	Polyketide cyclase/dehydrase and lipid transport superfamily protein (AHRD V3.3 *** A0A2U1QGT1_ARTAN)
Solyc02g092790	11.93	11.44	29.72	7.38	6.69	10.93	-1.13653	0.0174368	0.078471	Arabinogalactan (AHRD V3.3 *-* Q43719_SOLLC)
Solyc01g098800	12.77	12.25	49.7	7.34	7.65	7.67	-1.75776	0.00288453	0.0216381	Cation/calcium exchanger 5 (AHRD V3.3 *** A0A2G3BUD8_CAPCH)
Solyc01g006890	3.11	3.39	2.26	7.33	6.2	9.03	3.77369	7.1791e-09	6.64114e-07	EEIG1/EHBP1 N-terminal domain (AHRD V3.3 *** A0A200Q9Q9_9MAGN)
Solyc05g007830	4.49	4.34	3.36	7.3	22.4	11.93	1.67643	0.000182741	0.00278039	expansin12
Solyc12g044390	17.71	17.53	10.15	7.27	6.69	2.33	-1.4905	0.00729604	0.0424545	Ethylene-responsive transcription factor (AHRD V3.3 *-* A0A2G3BNS6_CAPCH)
Solyc10g009270	12.19	6.22	25.55	7.26	1.27	5.99	-1.66909	0.0192719	0.0844515	bHLH transcription factor154
Solyc02g014840	13.47	11.5	46.64	7.25	8.07	8.03	-1.66068	0.00410679	0.0276781	Unknown protein
Solyc05g007180	1.45	4.67	2.11	7.24	12.84	5.85	1.72584	0.00129066	0.0119501	jasmonic acid 1
Solyc05g017970	2.17	5.46	1.84	7.23	14.08	7.86	1.78787	0.00204343	0.0167978	Unknown protein
Solyc10g019170	23.36	25.25	65.98	7.22	5.81	5.1	-2.81324	6.70398e-09	6.34258e-07	Unknown protein
Solyc02g087050	4.98	3.43	4.47	7.22	10.5	8.74	1.02903	0.000382102	0.00482589	WAT1-related protein (AHRD V3.3 *** K4BBL2_SOLLC)
Solyc06g005520	4.56	4.65	3.52	7.21	9.79	9.23	1.04175	1.01032e-05	0.000275779	Protein kinase superfamily protein (AHRD V3.3 *** A0A2U1M6Q6_ARTAN)
Solyc03g034150	1.38	2.36	0	7.2	1.92	12.32	2.5977	0.0183257	0.0813332	Homeobox-leucine zipper protein HOX14 (AHRD V3.3 *** A0A1U8GKM2_CAPAN)
Solyc05g006820	4.21	4.14	3.37	7.18	9.72	7.72	1.06408	6.38098e-05	0.0012074	DnaJ protein like (AHRD V3.3 *** A0A2I0WJV4_9ASPA)
Solyc10g052650	4.45	6.92	3.4	7.17	16.46	7.06	1.07685	0.0289661	0.11222	F-box family protein (AHRD V3.3 *-* AT2G16365.6)
Solyc09g015020	30.95	24.07	49.3	7.15	10.96	4.74	-2.19968	5.9083e-06	0.000178484	Class I heat shock protein (AHRD V3.3 *** A0A2K3KSJ8_TRIPR)
Solyc06g084480	4.18	4.82	3.23	7.15	10.86	7.13	1.04275	0.000548305	0.0063427	protease Do-like 2, chloroplastic (AHRD V3.3 *** A0A2I4ERY8_9ROSI)
Solyc05g048740	2.53	2.81	0.62	7.15	2.62	7.96	1.54199	0.0204302	0.0879309	LOB domain-containing protein (AHRD V3.3 *** A0A2U1QNF0_ARTAN)
Solyc01g058673	11.67	17.95	11.21	7.14	6.78	5.45	-1.13004	0.000377907	0.00479035	Unknown protein
Solyc01g068075	2.16	1.87	0.85	7.1	4.86	6.2	1.87037	2.98066e-05	0.000665659	Unknown protein
Solyc02g077140	2.5	4.27	0.33	7.1	14.49	4.36	1.92849	0.0247166	0.100342	Phospholipase A1-II 1 (AHRD V3.3 *** A0A2G2XEC5_CAPBA)
Solyc03g031990	4.73	3.57	3.61	7.08	8.19	9.83	1.05831	1.19526e-05	0.000317322	Auxin efflux carrier (AHRD V3.3 *-* A0A2U1MR93_ARTAN)
Solyc05g052100	3.51	3.89	1.19	7.08	6.17	5.47	1.1414	0.0108644	0.0564201	Glutamate dehydrogenase (AHRD V3.3 *** A0A1U8GQ51_CAPAN)
Solyc06g069450	3.68	4.61	2.63	7.07	9.2	8.04	1.15364	3.42517e-05	0.000751228	Haloacid dehalogenase-like hydrolase (HAD) superfamily protein (AHRD V3.3 *-* A0A1I9LMI0_ARATH)
Solyc02g088340	4.97	3.54	1.98	7.06	14.85	13.24	1.75048	8.24314e-05	0.00148548	WRKY transcription factor 3
Solyc06g083660	4.76	4.38	4.09	7.05	14.85	8.28	1.20212	0.000981859	0.00971774	Methyl-coenzyme M reductase II subunit gamma, putative (DUF3741) (AHRD V3.3 *** Q949M4_ARATH)
Solyc08g076150	3.57	4.78	0.76	7.05	14.02	6.78	1.6431	0.0115402	0.0590309	Pentatricopeptide repeat-containing protein (AHRD V3.3 *** A0A1U8GS04_CAPAN)
Solyc02g070430	4.09	0.59	0.89	7.05	0.75	19.49	2.23723	0.0324214	0.120914	Gibberellin 2-oxidase 1 (AHRD V3.3 *** A7LCJ5_SOLTU)
Solyc11g020960	3.39	3.43	2.53	7.04	13.69	6.92	1.5029	1.56334e-05	0.000394362	Proteinase inhibitor type-2 (AHRD V3.3 *** A0A2G3AT14_CAPCH)
Solyc04g009420	3.12	4.29	2.37	7.02	16.32	7.33	1.66581	0.000733404	0.00785833	PsbP domain-containing protein (AHRD V3.3 *** A0A1Q3CAL9_CEPFO)
Solyc09g018010	2.63	3.64	0.34	7.01	70.11	18.7	3.90924	4.66137e-05	0.00095494	Non-specific lipid-transfer protein (AHRD V3.3 *** M0ZNZ5_SOLTU)
Solyc09g074410	3.15	3.82	2.02	7	7.8	8.68	1.37466	6.04203e-06	0.000181995	NAD(P)-binding Rossmann-fold superfamily protein (AHRD V3.3 *** A0A2U1L0Y3_ARTAN),Pfam:PF13561
Solyc10g080870	3.02	2.33	0.78	6.96	4.39	3.92	1.31643	0.0111406	0.0574382	Cytochrome P450 (AHRD V3.3 *** A2PZD4_IPONI)
Solyc05g025890	1.62	2.1	1.04	6.93	10.19	5.28	2.13606	1.56445e-07	9.04515e-06	Acyl-CoA N-acyltransferases (NAT) superfamily protein (AHRD V3.3 *** Q8GUT5_ARATH)
Solyc02g086980	4.37	3.24	4.67	6.93	31.29	21.06	2.22823	0.000408258	0.00508527	Unknown protein
Solyc01g098570	1.89	1.92	0.66	6.93	22.15	11.76	3.21357	6.31205e-08	4.19741e-06	FANTASTIC four-like protein (DUF3049) (AHRD V3.3 *-* F4HX10_ARATH)
Solyc06g073850	13.27	26.49	122.17	6.92	3.56	6.29	-3.35268	3.27649e-05	0.000724565	hypothetical protein (AHRD V3.3 *** AT2G27180.1)
Solyc04g015360	14.8	12.89	41.8	6.92	6.89	7.75	-1.74042	0.000562046	0.00645252	GATA transcription factor (AHRD V3.3 *** K4BQ39_SOLLC)
Solyc05g018850	3.5	2.46	2.2	6.91	6.81	5.46	1.20524	0.000107258	0.00182945	Unknown protein
Solyc02g087770	3.41	4.72	1.97	6.9	8.07	7.36	1.0689	0.0036594	0.0255336	Aldose 1-epimerase (AHRD V3.3 *** A0A1U8G0C5_CAPAN)
Solyc12g036470	4.49	4.6	1.43	6.89	2.55	20.82	1.44346	0.0470585	0.156403	bHLH transcription factor 071
Solyc02g078650	14.39	6.77	97.61	6.87	0.99	8.4	-2.96686	0.0192728	0.0844515	Polyphenol oxidase, chloroplastic (AHRD V3.3 *** A0A2G3D678_CAPCH)
Solyc06g060570	4.35	2.34	1.03	6.87	4.43	5.23	1.08102	0.0460498	0.153948	dihydrofolate reductase-like (AHRD V3.3 *** A0A2I4ECQ2_9ROSI)
Solyc08g080100	5.25	4.96	3.35	6.85	15.11	7.97	1.15395	0.00796904	0.0450727	MADS box transcription factor AGAMOUS (AHRD V3.3 *-* A0A1Q1NK16_PAELC)
Solyc09g098290	1.82	2.15	0.14	6.85	14.4	11.21	3.01267	0.000118848	0.00198532	Leucine-rich receptor-like protein kinase family protein (AHRD V3.3 *** A0A061EKW3_THECC)
Solyc04g011650	10.2	11.91	12.88	6.84	4.49	5.96	-1.04352	4.4833e-06	0.000143833	Telomere binding protein (AHRD V3.3 *** A0JBS3_SOLLC)
Solyc03g096800	2.73	3.57	1.64	6.83	16.09	13.85	2.22985	2.91612e-07	1.50986e-05	membrane protein of ER body-like protein (AHRD V3.3 *-* A0A2I4FK95_9ROSI)
Solyc01g112230	53.41	40.52	88.9	6.82	1.59	1.77	-4.22241	1.29816e-11	2.25166e-09	Plant EC metallothionein-like protein (AHRD V3.3 *** A0A200PQZ1_9MAGN)
Solyc03g118850	18.81	11.17	24.93	6.77	2.64	4.06	-1.98168	3.80406e-06	0.000127402	Alpha/beta hydrolase family protein (AHRD V3.3 *** Q8W568_ARATH)
Solyc12g057150	11.45	7.5	44.25	6.76	3.23	7.31	-1.95797	0.0154753	0.0721397	Unknown protein
Solyc09g075460	3.45	4.77	2.13	6.75	10.18	9.27	1.36406	0.000189852	0.00286347	Pectin lyase-like superfamily protein (AHRD V3.3 *** A0A2U1PV10_ARTAN)
Solyc03g019790	1.72	3.02	0.48	6.73	10.13	5.22	2.10831	0.000816819	0.00849214	alpha-galactosidase
Solyc07g065970	14.94	23.25	9.24	6.72	4.15	3.1	-1.77755	0.000456485	0.00554657	Chaperone protein DnaJ (AHRD V3.3 *** A0A2G3C2H4_CAPCH)
Solyc02g094330	1.96	1.73	0.53	6.72	8.89	6.47	2.072	0.000479825	0.0057364	Pollen Ole e 1 allergen and extensin family protein (AHRD V3.3 *** F4JEV5_ARATH),Pfam:PF01190
Solyc11g011980	1.74	1.65	0.44	6.69	11.33	6	2.67667	7.3617e-07	3.32378e-05	WD40 repeat (AHRD V3.3 *** A0A200RBE1_9MAGN)
Solyc05g005000	3.45	3.63	1.11	6.68	6.89	8.25	1.41178	0.00147714	0.0132351	Alpha/beta-Hydrolases superfamily protein (AHRD V3.3 *-* F4I5X3_ARATH)
Solyc07g063230	4.21	3.47	1.83	6.67	11.7	8.86	1.52779	0.000109678	0.00185748	Choline transporter-like protein (AHRD V3.3 *** A0A1R3ICN0_COCAP)
Solyc09g011860	21.38	23.66	111.14	6.66	4.26	6.31	-3.24138	8.35756e-07	3.63921e-05	GDP-fucose protein O-fucosyltransferase protein (AHRD V3.3 *** A0A2R6R8C5_ACTCH)
Solyc08g062290	3.34	1.83	4.01	6.65	8.21	7.37	1.46743	6.56989e-05	0.00123528	Unknown protein
Solyc06g076040	7.87	8.7	43.5	6.64	8.39	7.66	-1.45332	0.0317069	0.119146	RING-type E3 ubiquitin transferase (AHRD V3.3 *** A0A2G2WNK7_CAPBA)
Solyc03g098090	41.86	23.69	78.6	6.62	0	2.46	-4.07034	0.000138529	0.0022486	CASP-like protein (AHRD V3.3 *** A0A2G3CXI9_CAPCH)
Solyc02g072210	12.03	28.78	20.08	6.61	1.2	2.77	-2.5655	4.80801e-05	0.000979091	hypothetical protein (DUF1685) (AHRD V3.3 --* AT1G05870.9)
Solyc03g078370	2.62	2.05	1.49	6.61	4.19	4.78	1.33087	1.58282e-05	0.000396448	Receptor-like protein kinase (AHRD V3.3 *** A0A2U1PPA0_ARTAN)
Solyc02g031950	25.48	6.28	27.84	6.6	0.83	6.5	-2.16181	0.00571027	0.0354272	pathogenesis-related family protein (AHRD V3.3 *** AT1G78780.5)
Solyc05g051290	3.04	4.34	3.33	6.6	10.95	8.95	1.30253	0.000132011	0.00216182	HMG-Y-related protein A-like (AHRD V3.3 *** A0A1U8GPJ7_CAPAN)
Solyc03g118510	3.06	4.75	0.96	6.6	10.13	4.95	1.33056	0.0224221	0.0937888	Ovary receptor kinase 27 (AHRD V3.3 *** S4WIQ7_SOLCH)
Solyc09g089720	2.1	2.48	1.5	6.58	7.62	6.17	1.72897	3.63463e-09	3.7451e-07	2-oxoglutarate (2OG) and Fe(II)-dependent oxygenase superfamily protein (AHRD V3.3 *** A0A2U1NTU8_ARTAN)
Solyc03g096050	2.12	2.27	1.74	6.57	4.39	11.95	1.86649	6.75985e-06	0.000199009	2-oxoglutarate (2OG) and Fe(II)-dependent oxygenase superfamily protein (AHRD V3.3 *** F4J670_ARATH)
Solyc05g050220	23.39	35.65	48.38	6.55	6.01	3.37	-2.77304	9.81468e-12	1.76106e-09	Common plant regulatory factor 1 (AHRD V3.3 *** A0A1U8DT23_CAPAN)
Solyc07g052990	10.1	9.25	39.3	6.54	3.22	5.44	-2.0417	0.0452022	0.151871	Unknown protein
Solyc02g069920	2.35	3.13	2.14	6.54	11.16	6.61	1.70369	1.55083e-06	6.1719e-05	2-succinylbenzoate--CoA ligase, chloroplastic/peroxisomal (AHRD V3.3 *** A0A2G2XDL4_CAPBA)
Solyc08g078300	2.81	1.87	1.26	6.53	10.21	8.8	2.09871	9.59855e-08	5.96089e-06	Homeobox-leucine zipper protein HAT4 (AHRD V3.3 *** A0A2G2XL32_CAPBA)
Solyc08g023495	4.29	5	2.72	6.52	10.15	5.83	1.05624	0.00413255	0.0278275	Aluminum induced protein with YGL and LRDR motifs (AHRD V3.3 *-* Q9FG81_ARATH)
Solyc05g052670	6.7	5.02	37.95	6.47	2.08	3.84	-2.07703	0.0101046	0.0535022	HXXXD-type acyl-transferase family protein (AHRD V3.3 *** V5PZN5_9CARY)
Solyc02g083520	4.14	1.91	0.45	6.46	5.48	5.53	1.59069	0.0174595	0.0785225	self-pruning G-box protein
Solyc09g065100	1.07	1.34	0.06	6.46	2.05	4.61	2.40558	0.00789155	0.0447927	bHLH transcription factor 150
Solyc11g071760	22.68	34.36	152.73	6.45	0.86	1.64	-4.62237	2.63708e-07	1.39664e-05	regulator of gene silencing AY642285
Solyc05g005140	3.72	3.5	2.15	6.43	8.8	6.59	1.23267	4.49537e-05	0.000929162	Protein NSP-INTERACTING KINASE 3 (AHRD V3.3 *-* A0A2G3B8R8_CAPCH)
Solyc04g051680	5.09	2.45	1.62	6.43	12.75	7.63	1.61201	0.00242821	0.0191081	Ras GTPase (AHRD V3.3 *** K2SFN1_MACPH)
Solyc01g094830	3.79	4.18	3.35	6.42	9.66	7.41	1.05212	4.06952e-05	0.000860803	G-type lectin S-receptor-like serine/threonine-protein kinase SD2-2 (AHRD V3.3 *** A0A2G3BSY6_CAPCH)
Solyc12g088320	2.56	4.7	1.48	6.42	12.59	8.61	1.66932	0.00260857	0.0201989	LIM domain-containing protein (AHRD V3.3 *** A0A1Q3ALK2_CEPFO)
Solyc10g078760	14.32	27.7	8.62	6.4	0	0.63	-2.88595	0.0168614	0.0766936	Late embryogenesis abundant protein (AHRD V3.3 *** A0A2G2VWE8_CAPBA)
Solyc02g093330	11.54	8.44	17.69	6.38	7.15	5.65	-1.00056	0.00313955	0.0229988	nuclear pore complex protein NUP98A (AHRD V3.3 *-* A0A2I4ET44_9ROSI)
Solyc02g061760	2.2	2.45	0.92	6.35	6.71	5.95	1.76931	2.67527e-06	9.48604e-05	Protein DETOXIFICATION (AHRD V3.3 *** A0A328DP91_9ASTE)
Solyc08g078440	10.34	11.44	16.07	6.33	4.73	6.77	-1.11888	4.59938e-05	0.000944702	sphingomyelin phosphodiesterase (AHRD V3.3 *** AT5G47400.1)
Solyc12g010230	3.73	3.67	2.91	6.33	14.02	7.91	1.51	0.000137672	0.00223868	Calcineurin-like metallo-phosphoesterase superfamily protein (AHRD V3.3 *** A0A2U1LQM8_ARTAN)
Solyc01g080790	1.18	2.61	0.18	6.33	15.72	7.03	2.90753	0.000350641	0.00453871	Plant basic secretory protein (BSP) family protein (AHRD V3.3 *** I3SK49_MEDTR)
Solyc11g072630	10.52	7.84	20.68	6.31	2.66	5.92	-1.44428	0.00351288	0.0248355	mitogen-activated protein kinase 4
Solyc04g008330	0.69	0.81	0.14	6.27	9.19	16.31	4.26327	2.68429e-12	5.75989e-10	Glycosyltransferase (AHRD V3.3 *** A0A0A1WCD6_NICAT)
Solyc01g095330	12.43	14.16	35.52	6.26	6.09	3.77	-1.97334	0.000114065	0.00191928	Unknown protein
Solyc01g066980	14.96	16.06	27.53	6.25	1.12	13.87	-1.54486	0.0411456	0.142366	Flowering-promoting factor 1 (AHRD V3.3 *** A0A1U8FMN5_CAPAN)
Solyc03g114160	20.28	27.31	117.76	6.23	2.77	2	-3.96373	7.1439e-08	4.67588e-06	RING-type E3 ubiquitin transferase (AHRD V3.3 *** A0A2G2VA42_CAPBA)
Solyc09g097760	11.61	6.2	80.13	6.22	0.76	8.5	-2.76448	0.00721275	0.0420571	Glycine-rich protein (AHRD V3.3 *-* A0A2G2W2G9_CAPBA)
Solyc01g006330	4.15	6.3	1.06	6.19	27.97	5.98	1.84042	0.0227919	0.0948591	Plastid-lipid associated protein PAP / fibrillin family protein (AHRD V3.3 *** A0A2U1MH95_ARTAN)
Solyc04g081960	12.39	12.97	33.79	6.18	0.56	7.16	-2.17352	0.00796647	0.0450704	Syringolide-induced protein 14-1-1 (AHRD V3.3 *** A0A2K3M7L2_TRIPR)
Solyc07g065990	11.18	22.63	21.58	6.17	5.73	5.19	-1.71209	5.83317e-06	0.000177243	oleosin S1-2-like (AHRD V3.3 *** XP_010324233.1)
Solyc05g008990	1.66	2.26	1.71	6.15	4.55	8.14	1.65056	3.26633e-09	3.38236e-07	Protein kinase family protein (AHRD V3.3 *-* A0A2U1MH78_ARTAN)
Solyc04g015120	1.79	5.23	0.32	6.15	19.65	3.18	2.15352	0.0216992	0.0917423	U-box domain-containing protein 35 (AHRD V3.3 *** A0A2I4F8Y4_9ROSI)
Solyc01g057770	12.41	13.45	50.76	6.14	8.24	5.83	-1.93638	0.00119894	0.0112681	HCO3-transporter family (AHRD V3.3 *** A0A2U1KUW6_ARTAN)
Solyc09g015000	16.4	12.09	25.33	6.14	7.03	3.33	-1.72028	0.000146493	0.00235089	Class I heat shock protein (AHRD V3.3 *** A0A2K3KSJ8_TRIPR)
Solyc11g068880	5.05	1.95	1.31	6.14	5.89	10.94	1.45211	0.00656746	0.0391677	aspartic proteinase nepenthesin-2-like (AHRD V3.3 *-* A0A1U7WNC2_NICSY)
Solyc12g009270	1.31	2.47	0.16	6.13	11.94	8.32	2.75805	0.000335431	0.00439928	Plant invertase/pectin methylesterase inhibitor superfamily protein (AHRD V3.3 *** A0A061GSW0_THECC)
Solyc01g087790	10.53	12.76	15.28	6.12	4.47	3.26	-1.49385	3.97544e-06	0.000131989	Subtilisin-like protease (AHRD V3.3 *** O82006_SOLLC)
Solyc03g121400	15.2	16.52	86.57	6.1	8.89	8.57	-2.41921	0.00057794	0.00658055	Dof zinc finger protein14
Solyc06g083290	7.48	3.75	26.67	6.1	6.09	0.88	-2.37842	0.000933761	0.00939357	Ninja (AHRD V3.3 *-* A0A200QBQ2_9MAGN)
Solyc09g084470	0.25	0	0	6.1	1.59	1.65	5.11913	0.000265118	0.00369644	Proteinase inhibitor 1 PPI3B2 (AHRD V3.3 *** Q4FE26_SOLTU)
Solyc12g056980	3.14	3.46	1.43	6.08	8.52	7.33	1.44881	0.000453117	0.00551209	Ethylene-responsive transcription factor (AHRD V3.3 *-* A0A2G2ZQC4_CAPAN)
Solyc03g114850	1.3	2.47	0.97	6.08	11.06	6.68	2.32349	2.83947e-07	1.48456e-05	Squamosa promoter binding protein 6a
Solyc02g077090	2.35	3.74	0.99	6.06	13.39	11.03	2.11654	7.68252e-05	0.0014039	Protein CHUP1, chloroplastic (AHRD V3.3 *-* A0A2G3D559_CAPCH)
Solyc02g092350	37.24	41.02	44.65	6.05	2.54	3	-3.62296	1.09985e-17	5.45052e-15	Transmembrane protein (AHRD V3.3 *** Q1PDF2_ARATH)
Solyc07g056410	10.6	10.09	12.61	6.05	2.05	7.49	-1.13504	0.0102599	0.0541042	Leucine-rich receptor-like protein kinase family protein (AHRD V3.3 *** A0A2U1LDI6_ARTAN)
Solyc01g089850	5.58	3	2.58	6.05	10.97	11.87	1.35749	0.00274129	0.0208848	cyclinU4_1
Solyc03g078100	3.52	3.35	2.15	6.04	5.93	7.91	1.1267	1.87576e-05	0.000454505	Pectinesterase (AHRD V3.3 *** A0A200PXC9_9MAGN)
Solyc07g049580	26.41	14.85	33.18	6.02	3.84	6.23	-2.24735	2.3821e-09	2.55572e-07	Ypt/Rab-GAP domain of gyp1p superfamily protein (AHRD V3.3 *** A0A2U1LL89_ARTAN)
Solyc09g075710	2.08	3.26	0.94	6.02	9.97	6.36	1.84679	0.00030842	0.00411768	Alpha/beta-Hydrolases superfamily protein (AHRD V3.3 *** A0A2U1KC75_ARTAN)
Solyc02g080040	7.82	6.1	29.44	6.01	2.8	4.33	-1.79695	0.00459316	0.0301583	Cysteine-rich receptor-like protein kinase 29 (AHRD V3.3 *** A0A2G2XFA8_CAPBA)
Solyc01g091360	1.72	1.56	3.41	6	3.55	5.19	1.09785	0.0173735	0.0783217	DUF1499 family protein (AHRD V3.3 *** AT3G60810.1)
Solyc11g066680	2.44	3.88	1.5	6	17.03	9.08	2.05711	0.000127592	0.00210269	Glycosyltransferase (AHRD V3.3 *** A0A288W8G2_GARJA)
Solyc03g083960	20.3	20.64	36.12	5.98	13.3	7.23	-1.57772	0.000336493	0.00440468	Trehalose 6-phosphate phosphatase (AHRD V3.3 *** A0A1U8G0B4_CAPAN)
Solyc01g090410	8.96	6.6	14.27	5.98	4.09	3.54	-1.16402	0.00485166	0.0313708	Alpha/beta-Hydrolases superfamily protein (AHRD V3.3 *** A0A2U1KLU2_ARTAN)
Solyc01g096360	2.39	2.91	1.68	5.98	17.72	14.21	2.44992	1.72568e-07	9.8406e-06	Rho GTPase-activating protein 3 (AHRD V3.3 *** A0A2G2YYE8_CAPAN)
Solyc10g080390	1.76	2.25	0.41	5.97	14.16	7.19	2.6696	2.32084e-05	0.000544599	serine/threonine-protein kinase Nek6-like isoform X1 (AHRD V3.3 *** A0A2I4G4E6_9ROSI)
Solyc05g055870	15.8	13.38	39.75	5.96	5.23	10.01	-1.77722	0.00064709	0.00712998	F-box domain, Phloem protein 2-like protein (AHRD V3.3 *** A0A2U1PQ05_ARTAN)
Solyc10g078160	3.54	4.98	1.91	5.96	9.45	7.06	1.11523	0.00660456	0.0393438	Hydroxyproline-rich glycoprotein family protein (AHRD V3.3 *** B3H693_ARATH)
Solyc12g005040	2.78	4.72	1.81	5.95	6.56	6.41	1.02385	0.0155617	0.0724285	Calcium-dependent protein kinase (AHRD V3.3 *-* Q9XER6_SOLTU)
Solyc03g119960	2.99	3.02	1.03	5.95	16.8	9.88	2.21651	5.8877e-05	0.00113574	NPH3 domain (AHRD V3.3 *** A0A200Q7U6_9MAGN)
Solyc02g092000	16.21	21.69	45.34	5.94	8.86	12.95	-1.62763	0.000984826	0.00973322	transmembrane protein (AHRD V3.3 *** AT3G49720.3)
Solyc12g011420	9.34	7.55	11.48	5.94	3.47	3.04	-1.20034	0.000479262	0.00573296	C2 domain-containing protein (AHRD V3.3 *** A0A2G2X5L7_CAPBA)
Solyc05g006510	13.54	12.19	37.66	5.91	2.11	4.52	-2.39863	3.60846e-05	0.000780866	Hexosyltransferase (AHRD V3.3 *** A0A1U8EZ74_CAPAN)
Solyc09g064820	13.82	25.57	93.21	5.85	14.52	3.76	-2.47019	0.00193163	0.0160884	EID1-like F-box protein 3 (AHRD V3.3 *** A0A2G3BFQ9_CAPCH)
Solyc11g006750	21.83	24.76	24.49	5.85	7.95	7.63	-1.76236	1.53752e-08	1.22145e-06	F1F0-ATPase inhibitor protein (AHRD V3.3 --* AT5G04750.1)
Solyc03g006980	4.28	4.41	4.06	5.83	13.5	10.89	1.24194	0.00114701	0.0109363	Alpha-L-fucosidase 1 (AHRD V3.3 *** A0A2G2X6A5_CAPBA)
Solyc11g009050	3.02	4.1	2.86	5.83	13.32	8.02	1.46735	0.000600787	0.00677766	F-box protein FBW2 (AHRD V3.3 *** A0A2G2Y589_CAPAN)
Solyc04g074870	3.81	3.01	3.67	5.8	7.88	9.18	1.10228	0.00014617	0.00234751	Purine permease 3 (AHRD V3.3 *** A0A1U8GDH3_CAPAN),Pfam:PF16913
Solyc12g095750	1.52	0.74	0.89	5.79	7.22	6.35	2.56588	4.3479e-16	1.80994e-13	Auxin efflux carrier (AHRD V3.3 *** A0A200PR79_9MAGN)
Solyc11g044910	9.44	14.81	30.82	5.78	4.93	4.72	-1.79373	0.000104829	0.00179729	Beta-D-xylosidase 4 (AHRD V3.3 *** A0A2G2VN32_CAPBA)
Solyc12g096770	1.94	2.58	2.17	5.78	4.51	9.08	1.50535	1.74552e-05	0.000426925	HXXXD-type acyl-transferase family protein (AHRD V3.3 *** F4JBC7_ARATH)
Solyc07g052620	32.43	14.47	46.89	5.77	0.58	1.63	-3.63406	9.78387e-06	0.000268314	B-box zinc finger protein 32 (AHRD V3.3 *** A0A2G2WDE5_CAPBA)
Solyc04g016230	8.92	9.08	13.31	5.77	2.21	2.95	-1.55622	0.00024864	0.00352054	Glycosyltransferase (AHRD V3.3 *** A0A0A1WCD6_NICAT)
Solyc09g063010	4.29	5.25	0.96	5.77	10.74	7.15	1.11087	0.0183446	0.0813777	bHLH transcription factor 058
Solyc09g097870	3.68	2.33	2.38	5.76	13.98	12.85	1.95504	5.77953e-06	0.00017587	bHLH transcription factor 062
Solyc02g094000	7.75	12.18	96.36	5.75	6.91	4.29	-2.82588	0.00231798	0.0184852	EF_hand_5 domain-containing protein/EF_hand_6 domain-containing protein (AHRD V3.3 *** A0A1Q3B940_CEPFO)
Solyc03g121340	11.39	14.02	77.36	5.73	2.23	3.79	-3.20937	0.0018895	0.0158667	Unknown protein
Solyc01g067480	3	3.41	1.84	5.72	9.01	8.26	1.47655	8.19042e-06	0.000233208	Acyl-CoA-binding domain-containing protein 4-like (AHRD V3.3 *** A0A2K3NUA0_TRIPR)
Solyc03g095940	2.8	4.29	1.46	5.7	24.84	14.59	2.59309	1.68279e-05	0.000414213	LOB domain-containing protein 21 (AHRD V3.3 *** A0A2G2ZWR8_CAPAN)
Solyc09g015450	20.97	24.54	23.37	5.69	4.94	1.06	-2.56133	8.95065e-06	0.000251077	hypothetical protein (AHRD V3.3 --* AT3G51750.3)
Solyc01g010470	3.42	4.68	2.95	5.69	9.43	5.26	1.05713	0.00532179	0.0337707	5'-AMP-activated protein kinase subunit beta-2 (AHRD V3.3 *-* A0A1J3HGR2_NOCCA)
Solyc10g081420	3.3	2.62	3.08	5.69	11.82	9.65	1.55391	1.20057e-05	0.000317923	Protein kinase (AHRD V3.3 *** Q2HVC0_MEDTR)
Solyc06g066800	34.99	32.64	87.88	5.68	7.58	12.6	-2.56192	8.96784e-07	3.85654e-05	Nucleotide-diphospho-sugar transferases superfamily protein (AHRD V3.3 *** AT1G64980.3)
Solyc08g074270	2.64	3.76	1.55	5.68	6.82	3.96	1.06073	0.010379	0.0545958	Photolyase/cryptochrome dash (AHRD V3.3 *** A0A1Y1HMX6_KLENI)
Solyc01g066740	1.8	3.14	1.83	5.65	5.92	7.11	1.78952	7.42543e-19	4.54567e-16	Transducin/WD40 repeat-like superfamily protein (AHRD V3.3 *-* A0A2U1LEC3_ARTAN)
Solyc02g071770	9.01	6.79	14.12	5.64	2.26	5.63	-1.17798	0.0132826	0.0649826	oil body-associated protein 2A-like (AHRD V3.3 *** A0A2I4FEE8_9ROSI)
Solyc03g098140	10.92	10.63	18.98	5.64	7.01	6.35	-1.11643	0.00111122	0.0106732	Arabinose 5-phosphate isomerase (AHRD V3.3 *** J2F7V0_PSEFL)
Solyc01g107740	6.65	6.42	17.65	5.57	3.45	5.86	-1.09796	0.0305074	0.116382	C2 domain-containing protein (AHRD V3.3 *** B1Q483_CAPCH)
Solyc06g082780	24.67	34.49	126.18	5.56	4.17	2.75	-3.98394	9.86845e-10	1.16046e-07	Calcium uniporter protein 5, mitochondrial (AHRD V3.3 *** A0A2G2WNX4_CAPBA)
Solyc09g057960	1.31	2.9	1.04	5.54	3.11	3.9	1.24849	0.0188712	0.0832348	Cysteine-rich receptor-like protein kinase (AHRD V3.3 *-* A0A2K3KZ48_TRIPR)
Solyc01g100210	4.38	3.64	1.82	5.51	8.63	6.65	1.08324	0.00799946	0.0451749	Hexosyltransferase (AHRD V3.3 *** A0A2G2V7U8_CAPBA)
Solyc06g071060	0.95	1.55	2.35	5.51	2.3	4.32	1.27949	0.0217983	0.0920489	NAD(P)-binding Rossmann-fold superfamily protein (AHRD V3.3 *** A0A2U1Q367_ARTAN),Pfam:PF13561
Solyc02g080310	2.35	2.73	2.01	5.51	6.83	7.22	1.45352	5.84133e-09	5.68138e-07	Beta-glucosidase 46 (AHRD V3.3 *** A0A1U8FUJ5_CAPAN)
Solyc07g008920	9.83	7.88	18.56	5.47	6.87	3.6	-1.22771	0.00940162	0.0506825	Oxysterol-binding protein-related protein 4B (AHRD V3.3 *** A0A2G3BZ80_CAPCH)
Solyc05g013680	3.43	1.22	0.99	5.47	6.07	7.29	1.72797	0.00071143	0.00767238	Gdsl esterase/lipase (AHRD V3.3 *** A0A2P4H5E8_QUESU)
Solyc03g123410	5.88	1.62	0.8	5.47	9.96	13.23	1.75765	0.0211405	0.0900752	Germin-like protein 1 (AHRD V3.3 *** A0A1U8G802_CAPAN)
Solyc03g026050	11.27	24.89	27.43	5.46	5.52	2.01	-2.28406	4.32046e-05	0.000901063	Terminal flower 1 (AHRD V3.3 *** F7J0V7_GENTR)
Solyc10g005500	3.88	2.19	1.7	5.45	4.61	7.92	1.24608	0.00159709	0.0140202	Metal tolerance protein 10 (AHRD V3.3 *** A0A2G2VR41_CAPBA)
Solyc07g065920	3	4.62	1.95	5.43	9.79	5.68	1.18402	0.00797775	0.045097	Heavy metal-associated isoprenylated plant protein 41 (AHRD V3.3 *-* A0A2P4JR90_QUESU)
Solyc12g019450	1.96	2.2	1.22	5.43	8.07	6.89	1.92144	8.1085e-07	3.56808e-05	Heavy metal-associated isoprenylated plant protein 26 (AHRD V3.3 --* A0A2G2ZMM7_CAPAN)
Solyc03g005960	1.35	2.64	0.32	5.42	10.98	7.38	2.46322	0.000256161	0.00360496	protein kinase LESK1
Solyc11g007140	2.53	1.54	1.4	5.4	4.29	7.48	1.71326	7.03997e-07	3.19934e-05	Major facilitator superfamily (AHRD V3.3 *** A0A200Q6B3_9MAGN)
Solyc03g098060	1.26	3.63	2.43	5.39	12.03	3.27	1.52129	0.0345136	0.126125	zinc-finger homeodomain protein 11-like (AHRD V3.3 *** A0A2I4EVI3_9ROSI)
Solyc10g050730	12.39	10.33	9.67	5.38	0	1.82	-2.22879	0.0416118	0.143633	Cupredoxin (AHRD V3.3 *** A0A2U1P8C5_ARTAN)
Solyc05g056200	10.52	7.41	6.35	5.38	2.44	3.88	-1.07476	0.0035346	0.0249134	Protein kinase domain (AHRD V3.3 *** A0A200QI14_9MAGN)
Solyc07g007980	3.61	4.47	1.59	5.38	8.73	6.6	1.11082	0.0119756	0.0605443	Protein kinase 2B (AHRD V3.3 *** A0A2K3PCK5_TRIPR)
Solyc09g007200	4.18	4.22	2.59	5.38	12.37	7.24	1.20102	0.00361481	0.0253298	Pentatricopeptide repeat-containing protein, chloroplastic (AHRD V3.3 *** A0A2G2VZI3_CAPBA)
Solyc09g009580	11.74	16.82	3.73	5.37	0.84	0.65	-2.26717	0.00800193	0.0451749	Fatty acyl-CoA reductase (AHRD V3.3 *** A0A2G2YPA8_CAPAN)
Solyc11g010813	3.9	4.25	1.14	5.37	8.23	7.33	1.17568	0.0235118	0.0969383	UDP-glycosyltransferase 91A1 (AHRD V3.3 *** A0A2G3B0B4_CAPCH)
Solyc12g019890	8.5	6.11	28.87	5.36	4.52	5.93	-1.51093	0.0120405	0.0607102	Glucan endo-1,3-beta-glucosidase 5 (AHRD V3.3 *** A0A1U8GB40_CAPAN)
Solyc08g021820	19.29	26.66	14.67	5.35	6.42	11.38	-1.43665	9.4737e-05	0.00165981	auxin-regulated IAA29
Solyc10g076300	4.22	4.8	2.06	5.35	6	7.73	1.04783	0.0228749	0.0950714	CASP-like protein (AHRD V3.3 *** A0A1Q3C9H0_CEPFO)
Solyc03g114090	1.42	1.29	1.1	5.34	5.41	5.35	2.08931	5.5566e-10	7.05213e-08	RING/U-box superfamily protein (AHRD V3.3 *** A0A2U1N3Q0_ARTAN)
Solyc06g036290	50.12	12.58	188.29	5.33	14.7	3.64	-3.42044	0.000142483	0.0022984	heat shock protein 90
Solyc03g006130	18.74	20.49	37.29	5.33	4.88	6.05	-2.28171	4.33117e-11	6.93454e-09	Protein male discoverer 2 (AHRD V3.3 *** A0A1J6HZQ5_NICAT)
Solyc09g082550	23.04	9.52	14.01	5.33	0.97	7.96	-1.75797	0.00882608	0.0483366	Sulfate transporter (AHRD V3.3 *** Q70BL1_BRAOL)
Solyc11g007900	7.54	5.52	3.51	5.32	20.96	10.75	1.18695	0.0292425	0.112902	EEIG1/EHBP1 N-terminal domain (AHRD V3.3 *-* A0A200R5E0_9MAGN)
Solyc10g085400	4.33	4.71	1.37	5.28	9.28	6.45	1.03573	0.0360317	0.12967	D-alanine--D-alanine ligase (AHRD V3.3 *** A0A200QQE9_9MAGN)
Solyc01g079580	3.24	3.98	1.4	5.28	9.04	5.74	1.23481	0.00691034	0.0406406	Tetratricopeptide repeat (TPR)-like superfamily protein (AHRD V3.3 *** A0A2U1LZR6_ARTAN)
Solyc06g060770	3.19	2.27	1.63	5.28	8.6	3.71	1.32336	0.00402727	0.027313	Formyltetrahydrofolate deformylase-like protein (AHRD V3.3 *** A0A2K3NLL3_TRIPR)
Solyc08g005650	1.48	1.39	0.77	5.28	8.34	8.89	2.62659	1.40742e-12	3.2549e-10	Cytochrome P450-1 (AHRD V3.3 *** K4CI56_SOLLC)
Solyc12g057070	0.49	1.13	0	5.28	8.86	7.22	3.74076	2.69846e-05	0.000613834	Glycosyltransferase (AHRD V3.3 *** A0A2G3CNS7_CAPCH)
Solyc05g054820	0.96	0.86	0.33	5.27	0.18	4.13	2.11915	0.0301892	0.115549	Exocyst subunit Exo70 family protein (AHRD V3.3 *** A0A1S6GXC2_TOBAC)
Solyc07g032710	2.26	2.5	0.95	5.26	5.72	6.26	1.60334	1.03067e-05	0.000279693	hypothetical protein (AHRD V3.3 *-* AT5G42710.3)
Solyc03g006550	0.09	0.73	0.02	5.26	13.38	13.97	5.28988	1.66354e-08	1.29682e-06	Terpene synthase (AHRD V3.3 *** A0A076GH23_POPTR)
Solyc02g070110	11.17	6.12	118.38	5.25	0.19	6.36	-3.63327	0.0189231	0.0834283	FAD-binding Berberine family protein (AHRD V3.3 *** A0A2U1LDC6_ARTAN)
Solyc01g091370	1.92	2.04	2.12	5.25	4.86	6.22	1.41046	3.9899e-10	5.25606e-08	AT-hook motif nuclear-localized protein 1 (AHRD V3.3 *** A0A2G3AH71_CAPAN)
Solyc04g015280	3.02	3	0.82	5.25	6.02	8.55	1.53345	0.00223472	0.0179311	Zinc finger C3HC4 type (RING finger) protein (AHRD V3.3 *-* A0A2K3NMH0_TRIPR)
Solyc08g079100	2.03	2.35	2.12	5.25	15.78	8.8	2.29736	2.34484e-06	8.54738e-05	CRABS CLAW 1b
Solyc03g114705	25.73	20.13	17.83	5.24	1.65	1.44	-2.96151	1.24164e-08	1.03789e-06	Unknown protein
Solyc06g071750	9.88	9.46	32.22	5.24	3.7	2.42	-2.2222	0.000222618	0.003238	Octicosapeptide/Phox/Bem1p (AHRD V3.3 *-* B6SZC5_MAIZE)
Solyc09g075890	14.07	15.26	66.45	5.23	5.3	4.44	-2.72222	2.49955e-05	0.00057742	Haloacid dehalogenase-like hydrolase (HAD) superfamily protein (AHRD V3.3 *** A0A2U1N6A2_ARTAN),Pfam:PF13419
Solyc09g010710	2.11	4.39	1.35	5.23	5.25	9.38	1.29903	0.0116636	0.0595601	peptide transporter family protein (AHRD V3.3 *** AT3G09430.1)
Solyc07g055670	1.5	0.84	0.65	5.23	2.12	5.12	2.00635	0.000937296	0.00940187	Lectin-domain receptor-like kinase (AHRD V3.3 *-* G4XXY5_NICAT)
Solyc10g080150	2.83	3.87	2.1	5.21	7.04	5.7	1.04399	0.00159814	0.0140235	Methyltransferase (AHRD V3.3 *** A0A1U8ENF4_CAPAN)
Solyc09g059240	1.42	2.17	3.43	5.21	27.37	9.47	2.59281	0.000123976	0.00205776	Cytochrome P450 (AHRD V3.3 *** A0A2U1Q1Z2_ARTAN)
Solyc08g007570	0.72	1.43	1.17	5.2	4.29	4.04	2.01906	5.71143e-05	0.00110893	protein LITTLE ZIPPER 2-like (AHRD V3.3 *** A0A2I4GT19_9ROSI)
Solyc05g052350	3.45	2.77	2.45	5.19	7.77	5.52	1.09312	0.000193166	0.00289336	Leucine-rich repeat receptor-like protein kinase (AHRD V3.3 *** A0A2R6PLL3_ACTCH)
Solyc04g050620	11.82	11.54	17.65	5.18	1.51	3.62	-2.03851	1.003e-05	0.000274329	Cytochrome (AHRD V3.3 *** A0A2G2Y725_CAPAN)
Solyc05g051200	7.75	18.93	23.91	5.18	5.13	6.71	-1.60903	0.000799445	0.00836163	ethylene-responsive factor 1
Solyc02g070540	3.81	4.25	1.41	5.18	10.21	5.57	1.16849	0.0230109	0.0955604	DUF642 domain-containing protein (AHRD V3.3 *** A0A1Q3DKA7_CEPFO)
Solyc04g072920	13.9	12.87	17.93	5.13	9.65	5.03	-1.17598	0.00230797	0.0184125	Trehalose 6-phosphate phosphatase (AHRD V3.3 *** A0A2G3CNJ5_CAPCH)
Solyc03g083560	4.36	1.94	0.51	5.13	9.22	17.8	2.22347	0.00318723	0.0232198	Protein EXORDIUM-like 7 (AHRD V3.3 *** A0A2G2X692_CAPBA)
Solyc03g045110	8.22	7.25	11.12	5.11	1.79	3.48	-1.38171	0.00334723	0.0239743	Ribosomal protein S5 (AHRD V3.3 *-* A8J2I5_CHLRE)
Solyc01g014620	3.29	4.82	1.72	5.1	7.89	4.72	1.05206	0.0445481	0.150279	Unknown protein
Solyc06g050900	0.2	0.9	0.03	5.1	17.54	16.69	5.16446	1.04999e-08	9.03077e-07	Protein NRT1/ PTR FAMILY 5.1 (AHRD V3.3 *** A0A1U8H5B7_CAPAN)
Solyc07g061740	3.06	2.97	1.91	5.09	12.4	7.84	1.71153	4.77203e-05	0.000973775	Ankyrin repeat (AHRD V3.3 *** A0A200Q4D4_9MAGN)
Solyc01g005870	11.51	7.06	21.59	5.08	7.32	4.68	-1.25405	0.00864811	0.0476447	Cf-like protein (AHRD V3.3 *** A0A140GMU3_SOLLC)
Solyc03g095300	1.98	2.69	1.4	5.08	4.98	5.44	1.3433	2.68701e-05	0.000612568	Calcium-dependent lipid-binding (CaLB domain) family protein (AHRD V3.3 *** A0A2K3P5L3_TRIPR)
Solyc12g098510	2.31	4.49	1.03	5.08	10.3	6.86	1.40704	0.0231322	0.0958347	Rapid ALkalinization Factor (AHRD V3.3 *-* A0A2U1NZS8_ARTAN)
Solyc12g096870	1.37	2.29	1.34	5.07	10.92	2.94	1.94513	0.000878539	0.00895929	Glycosyltransferase (AHRD V3.3 *** A0A193AUF6_PUNGR)
Solyc08g007240	2.11	3.24	3.48	5.06	7.08	9	1.22288	0.000489914	0.00583023	Nudix hydrolase 8 (AHRD V3.3 *** A0A1U8EVF7_CAPAN)
Solyc04g081300	1.72	4.13	1.26	5.06	15.03	5.16	1.85594	0.00326931	0.0235948	Endoglucanase (AHRD V3.3 *** A0A2G3CQE2_CAPCH)
Solyc09g065620	2.59	1.24	1.79	5.06	19.04	5.32	2.43151	0.000219333	0.00319916	Chlorophyllase (AHRD V3.3 *** B6DX58_CITLI),Pfam:PF12740
Solyc03g095970	0.11	0	0.18	5.06	15.22	13.44	6.7925	3.56095e-15	1.32353e-12	Short-chain dehydrogenase reductase 4 (AHRD V3.3 *** A0A2G3DIE1_CAPCH),Pfam:PF13561
Solyc04g079960	18.94	8.51	28.15	5.03	3.77	4	-2.15623	6.88559e-06	0.000202425	geranylgeranyl pyrophosphate synthase 2
Solyc03g115640	2.4	3.14	1.68	5.03	12.47	6.61	1.75483	0.000446782	0.00544776	DUF538 domain-containing protein (AHRD V3.3 *** A0A1Q3AZJ7_CEPFO)
Solyc11g056297	7.12	10.68	17.49	5.01	4.01	5.79	-1.30765	0.00165936	0.0144028	Unknown protein
Solyc08g068350	6.87	7.57	17.69	5.01	3.77	6.32	-1.13864	0.0158428	0.0733599	transmembrane protein (AHRD V3.3 *** AT4G32750.1)
Solyc12g038580	1.17	0.6	0.55	5.01	4.91	1.22	1.09411	0.000439736	0.00538568	Trehalose-phosphatase/synthase 7 (AHRD V3.3 *-* A0A2U1PMZ4_ARTAN)
Solyc08g074620	0.71	0.48	0.41	5.01	12.02	8.02	3.98324	4.23506e-17	1.95886e-14	Polyphenol oxidase (AHRD V3.3 *** J7ES67_NICBE)
Solyc08g079200	1.1	3.81	2.2	4.98	7.13	6.24	1.36878	0.0335592	0.123804	Bifunctional inhibitor/lipid-transfer protein/seed storage 2S albumin superfamily protein (AHRD V3.3 *** A0A2U1PU47_ARTAN)
Solyc01g056850	13.06	16.16	18.4	4.97	8.3	2.55	-1.57941	0.000854013	0.00879101	CTP synthase (AHRD V3.3 *** A0A2G2XFG8_CAPBA)
Solyc05g051425	1.9	1.86	0.37	4.97	3.72	6.2	2.09188	0.000266115	0.00370496	Dihydrofolate reductase-like protein (AHRD V3.3 *** A0A2K3MS55_TRIPR)
Solyc01g087690	2.16	2.25	0.6	4.96	14.36	5.03	2.3588	0.000494384	0.00586331	RNA polymerase sigma factor sigD, chloroplastic (AHRD V3.3 *** A0A2G2XSP7_CAPBA)
Solyc11g011240	1.5	0.66	0.36	4.95	0.81	4.09	1.92492	0.0172419	0.0778633	geranylgeranyl pyrophosphate synthase 1
Solyc07g052980	13.44	4.25	10.09	4.95	54.58	49.05	1.96043	0.0141478	0.0678978	xyloglucan endotransglycosylase/hydrolase 16
Solyc07g044960	7.42	6.96	18.97	4.94	1.2	4.55	-1.70818	0.00642143	0.0385064	Xyloglucan galactosyltransferase KATAMARI1 (AHRD V3.3 *** A0A2K3L4H3_TRIPR)
Solyc04g082040	11.71	12.65	25.18	4.91	5.64	5.55	-1.6508	1.29714e-05	0.000339916	Mechanosensitive ion channel protein (AHRD V3.3 *** A0A2G3CQP0_CAPCH)
Solyc09g015085	1.46	2.2	1.21	4.91	2.7	4.06	1.17297	0.000734533	0.00786045	2-methyl-6-phytyl-1,4-hydroquinone methyltransferase, chloroplastic (AHRD V3.3 *-* NP_001310397.1)
Solyc10g054040	0	1.61	0.05	4.9	7.07	4.18	3.54532	0.00706176	0.0413922	26S proteasome regulatory subunit (AHRD V3.3 *** A8IR41_CHLRE)
Solyc02g082360	2.41	2.57	1.47	4.89	3.4	5.44	1.05866	0.00388233	0.02668	Eukaryotic translation initiation factor 6 (AHRD V3.3 *** A0A2I4DGM7_9ROSI)
Solyc07g008560	2.13	2.41	3	4.88	3.98	6.87	1.02777	0.000613086	0.00688283	Purple acid phosphatase (AHRD V3.3 *** A0A2G2WCI9_CAPBA)
Solyc06g068360	2.37	2.01	1.1	4.88	4.88	3.52	1.26889	0.00426613	0.028524	Ethylene-responsive transcription factor (AHRD V3.3 *** A0A2G2WLG1_CAPBA)
Solyc04g080650	3.22	3.37	0.93	4.87	5.71	5.5	1.07547	0.0314098	0.118328	Cytochrome P450 (AHRD V3.3 *-* A0A200QE46_9MAGN)
Solyc10g086620	1.51	2.12	1.67	4.87	4.87	9.73	1.85036	7.54464e-06	0.000219185	NAD(P)-binding Rossmann-fold superfamily protein (AHRD V3.3 *** F4IKL5_ARATH),Pfam:PF13561
Solyc03g097320	2.08	3.05	0.91	4.87	13.31	6.31	2.05413	0.000270653	0.00373565	RNA polymerase sigma factor sigA (AHRD V3.3 *** A0A2G2VB29_CAPBA)
Solyc02g091250	21.32	9.14	47.58	4.86	6.66	12.08	-1.80715	0.00981895	0.0523225	Mediator of RNA polymerase II transcription subunit (AHRD V3.3 *** Q9ZU37_ARATH)
Solyc08g080780	3.05	3.11	0.97	4.85	14.42	5.42	1.83003	0.00239864	0.018947	Myosin heavy chain-related protein (AHRD V3.3 *** Q9C8T4_ARATH)
Solyc02g093960	10.07	12.16	11.77	4.84	1.31	4.79	-1.71732	0.001024	0.0100393	Endosomal targeting BRO1-like domain-containing protein (AHRD V3.3 *** A0A2U1PPW2_ARTAN)
Solyc06g082610	3.34	3.77	2.38	4.84	8.1	7.38	1.10701	0.000538764	0.00625075	Receptor-like kinase (AHRD V3.3 *** G7K0V8_MEDTR)
Solyc06g009490	2.7	2.67	1.45	4.84	5.54	6.73	1.26771	0.000347511	0.00450984	Pentatricopeptide repeat (AHRD V3.3 *-* A0A200QRY0_9MAGN)
Solyc01g093965	1.62	2.15	2.23	4.84	8.47	6.11	1.49703	6.38801e-06	0.000191309	MADS-box transcription factor (AHRD V3.3 *** Q1EMR8_PLAMJ)
Solyc01g094020	1.53	1.49	0.59	4.83	6.66	9.06	2.53884	9.64958e-10	1.14117e-07	Receptor-like serine/threonine-protein kinase (AHRD V3.3 *** A0A2G3DE20_CAPCH)
Solyc08g048290	2.8	3.82	2.6	4.8	6.96	6.3	1.06053	7.26632e-05	0.00134079	inositol transporter 2
Solyc03g006490	9.32	17.51	16.32	4.79	3.24	7.33	-1.56724	3.6071e-05	0.000780866	Stem-specific protein TSJT1 (AHRD V3.3 *** A0A2G2WW08_CAPBA)
Solyc02g069110	1.51	1.29	2.88	4.79	5.11	5.24	1.38068	0.000644252	0.00711377	Cathepsin B-like cysteine proteinase (AHRD V3.3 *** Q40413_NICRU)
Solyc02g070530	3.37	2.89	2.67	4.77	8.8	7.9	1.2673	9.58913e-05	0.0016744	Potassium channel KAT1 (AHRD V3.3 *** A0A2G3ANB5_CAPAN)
Solyc09g010450	3.46	3.74	2	4.76	8.03	6.29	1.05748	0.0030271	0.0223109	Pentatricopeptide repeat (AHRD V3.3 *** A0A200PZE9_9MAGN)
Solyc05g014590	0.28	0.39	0.37	4.76	0.19	5.28	2.67471	0.0101242	0.0535653	Basic helix-loop-helix (BHLH) DNA-binding superfamily protein (AHRD V3.3 *** A0A2U1MR86_ARTAN)
Solyc01g079240	2.79	2.98	3.9	4.75	13.4	8.12	1.44233	0.00155862	0.0138047	Long chain acyl-CoA synthetase 1 (AHRD V3.3 *** A0A2G3AKT2_CAPAN)
Solyc01g087970	2	1.75	0.99	4.74	5.75	5.49	1.74972	7.62248e-08	4.9425e-06	Carboxypeptidase (AHRD V3.3 *** A0A2G2XQG5_CAPBA)
Solyc02g086770	0.93	1	0.69	4.74	2.38	3.08	1.94065	3.07431e-06	0.000106648	Cinnamoyl-CoA reductase (AHRD V3.3 *** A0A172WBP6_DAUCA)
Solyc09g011330	2.12	1	0.56	4.73	1.27	3.95	1.40751	0.0258835	0.103777	Receptor protein kinase ZmPK1 (AHRD V3.3 *** A0A2U1Q3R8_ARTAN)
Solyc08g065420	1.92	2.46	0.79	4.73	6.49	4.43	1.70857	9.33168e-05	0.00164184	bell-like homeodomain protein 4
Solyc10g005790	2.77	2.38	1.84	4.72	5.78	8.42	1.42923	4.01249e-06	0.000132615	Transmembrane protein C9orf5 protein (AHRD V3.3 *** Q93XX1_ARATH)
Solyc01g008790	2.06	1.73	0.93	4.72	15.31	4.89	2.41269	5.79967e-05	0.00112084	Non-specific phospholipase C6 (AHRD V3.3 *** A0A2G3DF85_CAPCH)
Solyc05g005060	0.85	1.49	0.67	4.71	1.69	3.26	1.63087	0.00548711	0.034525	Cysteine-rich receptor-like protein kinase 3 (AHRD V3.3 *** A0A2G2YEZ6_CAPAN)
Solyc07g040960	14.46	30.01	167.35	4.7	14.84	2.81	-3.25652	0.000491644	0.00584081	Harbinger transposase-derived nuclease (AHRD V3.3 *** A0A200QD47_9MAGN)
Solyc04g077220	17.43	9.16	28.52	4.7	2.91	4.07	-2.28574	1.7243e-06	6.70643e-05	Homeobox-leucine zipper protein HAT22 (AHRD V3.3 *** A0A2G3CPE7_CAPCH)
Solyc10g055540	2.82	3.25	2.21	4.7	7.6	4.1	1.0409	0.00749612	0.043232	Dimer_Tnp_hAT domain-containing protein (AHRD V3.3 *** A0A1Q3CIR7_CEPFO)
Solyc02g093545	1.62	2.34	0.5	4.69	7.65	5.52	2.03458	0.000444762	0.00543339	CytochromeB1 (AHRD V3.3 *-* A0A2G3ACJ7_CAPAN)
Solyc08g007805	8.63	15.76	50.18	4.68	2.69	1.62	-3.74594	7.05651e-07	3.19987e-05	NADH dehydrogenase [ubiquinone] 1 alpha subcomplex subunit 8-B (AHRD V3.3 *** A0A1U8G8P8_CAPAN)
Solyc11g008440	8.68	10.5	14.13	4.68	5.86	5.36	-1.08595	0.000199143	0.00295436	Amino acid transporter (AHRD V3.3 *** A0A200R5Q3_9MAGN)
Solyc02g089690	2.22	2.05	1.33	4.67	3.84	6.12	1.36478	1.25228e-05	0.000329104	Protein trichome birefringence-like 19 (AHRD V3.3 *** A0A2G2XIK2_CAPBA)
Solyc03g078720	1.73	1.17	0.97	4.67	5.88	4.88	2.019	1.08496e-08	9.29317e-07	Glycosyltransferase (AHRD V3.3 *** A0A288W8G3_GARJA)
Solyc01g109690	0.39	1.56	0	4.67	7.66	2.54	2.57996	0.0107107	0.055887	Protein RADIALIS-like 6 (AHRD V3.3 *** A0A2G2XX78_CAPAN)
Solyc01g090180	0.89	0.65	0.36	4.67	4.69	3.91	2.79	2.04571e-10	2.80127e-08	4,5-DOPA dioxygenase extradiol (AHRD V3.3 *** A0A1U8ED16_CAPAN)
Solyc08g067970	2.24	3.41	0.94	4.66	8.48	5	1.48135	0.00457842	0.0300805	DUF581 domain-containing protein (AHRD V3.3 *** A0A1Q3C6U0_CEPFO)
Solyc01g097570	2.63	2.4	1.33	4.65	4.34	5.27	1.14187	0.00314143	0.0229988	Protein SUPPRESSOR OF K(+) TRANSPORT GROWTH DEFECT 1 (AHRD V3.3 *-* A0A2G2W7B7_CAPBA)
Solyc02g071580	1.99	3.15	0.97	4.64	5.35	6.13	1.40283	0.00117013	0.0110668	Subtilisin-like protease SBT5.3 (AHRD V3.3 *** A0A2G2XF91_CAPBA)
Solyc11g005840	0.71	0.38	0.67	4.64	0.14	4.22	2.29171	0.0196046	0.0854736	Aminotransferase (AHRD V3.3 *** A0A200PUW3_9MAGN)
Solyc09g082760	2.6	3.91	1.08	4.63	9.11	5.26	1.34799	0.0112608	0.0578867	Aspartic proteinase A1 (AHRD V3.3 *** A0A2G3CJM2_CAPCH)
Solyc06g048470	2.65	3.25	1.32	4.63	9.87	5.47	1.48057	0.0012841	0.0119106	COP1-Interacting protein-related (AHRD V3.3 *** A0A2R4QNN9_9POAL)
Solyc09g090360	1.22	1.96	0.53	4.6	2.47	2.91	1.41958	0.00488356	0.031531	phosphate transporter PHO1-like (AHRD V3.3 *** A0A2I4DLD0_9ROSI)
Solyc02g071710	0.81	0.63	0.62	4.59	5.14	3.36	2.65723	7.81961e-12	1.44033e-09	GDSL esterase/lipase At1g29670-like (AHRD V3.3 *** A0A1U8FLP2_CAPAN)
Solyc07g016170	14.19	12.21	14.83	4.57	5.51	3.18	-1.62818	8.48234e-09	7.67615e-07	L-arabinokinase-like (AHRD V3.3 *** A0A2I4GNX5_9ROSI)
Solyc05g053000	7.27	11.16	6.8	4.56	4.21	2.88	-1.11975	0.00156525	0.0138399	AT-hook motif nuclear-localized protein (AHRD V3.3 *** A0A2G2WTS2_CAPBA)
Solyc06g007190	36.98	30.64	152.34	4.54	2.14	2.64	-4.61938	3.12488e-12	6.63687e-10	Protein phosphatase 2C (AHRD V3.3 *** O24078_MEDSA)
Solyc06g062460	8.94	15.52	13.39	4.54	5.8	3	-1.50671	7.45948e-05	0.00137157	bHLH transcription factor136
Solyc09g009520	2.78	1.91	1.55	4.52	3.56	5.91	1.13871	0.00102983	0.0100682	Alpha/beta-Hydrolases superfamily protein (AHRD V3.3 *** Q9SJM9_ARATH)
Solyc10g086660	4.61	2.82	3.67	4.52	14.34	5.92	1.17534	0.0231562	0.0958958	Rop guanine nucleotide exchange factor 7 (AHRD V3.3 *** A0A2G3BIR2_CAPCH)
Solyc12g056350	2.72	2.2	0.8	4.52	5.04	3.79	1.2451	0.0080905	0.0454573	Stress responsive alpha-beta barrel (AHRD V3.3 *** A0A200QUF2_9MAGN)
Solyc06g053730	3.36	3.67	0.92	4.5	8.91	4.36	1.18546	0.0434939	0.147777	Serine/threonine-protein kinase BLUS1 (AHRD V3.3 *** A0A2G3C6N8_CAPCH)
Solyc06g062390	0.37	0.87	0.47	4.5	8.96	8.59	3.6987	2.81729e-11	4.61725e-09	Acid phosphatase 1 (AHRD V3.3 *** A0A314KN17_NICAT)
Solyc05g055990	1.04	3.55	1.81	4.49	10.65	4.38	1.62888	0.00883233	0.0483398	plasma membrane intrinsic protein 2.12
Solyc03g123600	30.95	14.35	50.72	4.48	0.18	1.25	-4.0957	7.1028e-06	0.000207637	Alanine aminotransferase (AHRD V3.3 *** Q9S768_ORYSA)
Solyc06g050630	8	6.87	33	4.48	2.78	4.33	-2.10732	0.00129859	0.0119969	Arogenate dehydrogenase 1, chloroplastic (AHRD V3.3 *** A0A2G3C5J6_CAPCH)
Solyc01g108880	16.19	16.52	87.79	4.47	1.95	1.86	-3.95852	1.1635e-07	6.93898e-06	2-oxoglutarate (2OG) and Fe(II)-dependent oxygenase superfamily protein (AHRD V3.3 *** A0A2U1MKU7_ARTAN)
Solyc01g093990	2.62	2.85	1.6	4.45	7.75	4.87	1.28026	0.00161105	0.014107	Glyoxylate/hydroxypyruvate reductase HPR3 (AHRD V3.3 *** A0A2G3AGX8_CAPAN)
Solyc02g094190	13.8	7.95	28.07	4.44	0.5	3.56	-2.62288	0.000480213	0.00573775	Major facilitator superfamily protein (AHRD V3.3 *** A0A2U1PZJ0_ARTAN)
Solyc04g012185	0.94	0.74	0.52	4.44	2.68	7.18	2.66276	1.51991e-09	1.71931e-07	Receptor-like protein kinase (AHRD V3.3 *-* A0A2R6Q6W2_ACTCH)
Solyc01g096880	8.21	13.57	11.05	4.42	5.23	1.78	-1.51602	0.00116697	0.0110557	Major facilitator superfamily protein (AHRD V3.3 *** A0A1P8AZ04_ARATH)
Solyc01g090460	1.92	3.78	1.15	4.42	4.92	4.99	1.06565	0.024303	0.0991072	HD-ZIP
Solyc08g005930	2.02	2.87	0.39	4.41	7.77	4.53	1.68595	0.0128004	0.0635033	F-box/kelch-repeat protein SKIP25 (AHRD V3.3 *** A0A2G2XM52_CAPBA)
Solyc05g012790	1.91	2.86	1.42	4.39	7.76	5.06	1.54299	0.000103726	0.00178131	S-acyltransferase (AHRD V3.3 *** A0A2G2VL69_CAPBA)
Solyc08g083370	1.18	1.35	1.31	4.39	6.6	4.15	2.22273	3.06864e-09	3.19354e-07	Soluble inorganic pyrophosphatase (AHRD V3.3 *** A0A2G2VH82_CAPBA)
Solyc01g068630	13.5	7.6	17.61	4.38	0.47	3.04	-2.35752	0.000873592	0.00892196	Haloacid dehalogenase-like hydrolase (HAD) superfamily protein (AHRD V3.3 *** A0A2U1PYM0_ARTAN),Pfam:PF13419
Solyc04g079470	8.91	4.89	23.8	4.37	1.94	3.28	-2.02429	0.00120858	0.0113313	Serpin-ZX (AHRD V3.3 *** A0A2G2ZRV1_CAPAN)
Solyc03g116730	2.48	2.71	0.81	4.37	20.38	6.27	2.41249	0.000753951	0.00799019	Palmitoyl-monogalactosyldiacylglycerol delta-7 desaturase, chloroplastic (AHRD V3.3 *** A0A2G2WQQ5_CAPBA)
Solyc04g074700	1.29	0.6	0.6	4.37	5.98	12.27	3.15384	5.87129e-09	5.68396e-07	LES17306 homeodomain protein
Solyc01g108560	9.3	6.42	11.53	4.36	3.65	4.16	-1.19348	0.000305704	0.00409719	Alpha/beta-Hydrolases superfamily protein (AHRD V3.3 *** A0A2U1KC75_ARTAN)
Solyc08g008320	8	8.18	8.83	4.36	2.33	5.04	-1.12896	0.000329227	0.00433704	Membrane insertase (AHRD V3.3 *** A0A2U1QMK8_ARTAN)
Solyc05g013690	2.23	0.83	1.05	4.36	8.22	6.17	2.16469	8.06557e-06	0.000231002	GDSL esterase/lipase (AHRD V3.3 *** A0A2R6REU1_ACTCH)
Solyc01g008220	31.1	28.67	77.92	4.35	10.42	4.43	-1.45517	0.0158428	0.0733599	UPF0664 stress-induced protein C29B12.11c (AHRD V3.3 *** A0A1J3H3L4_NOCCA)
Solyc07g052590	2.04	2.47	1.74	4.35	5.93	3.9	1.18413	0.000174784	0.00269279	Pentatricopeptide repeat (AHRD V3.3 *** A0A200QZ18_9MAGN)
Solyc01g103590	1.58	2.48	1.25	4.35	5.15	9.4	1.81311	6.34996e-05	0.00120372	Lactoylglutathione lyase / glyoxalase (AHRD V3.3 *** A0A1Y1HY85_KLENI)
Solyc01g099990	25.5	10.93	5.79	4.34	2.26	1.55	-2.41133	0.000143066	0.00230299	F-box domain, Phloem protein 2-like protein (AHRD V3.3 *** A0A2U1KKL5_ARTAN)
Solyc03g007180	3.12	2.84	1.31	4.32	7.37	5.99	1.29259	0.00167825	0.0145063	hypothetical protein (AHRD V3.3 *** AT1G62870.1)
Solyc01g090240	2.55	1.83	0.95	4.32	5.65	6.43	1.62011	3.74357e-05	0.000801455	AvrPto-dependent Pto-interacting protein 3
Solyc08g007120	1.38	1.45	1.32	4.3	5.66	4.8	1.72899	1.8262e-08	1.4026e-06	SBP (S-ribonuclease binding protein) family protein (AHRD V3.3 *** Q8LCK5_ARATH)
Solyc01g109720	5.06	5.89	19.53	4.29	1.81	4.71	-1.56165	0.014929	0.0704131	Alpha/beta-Hydrolases superfamily protein (AHRD V3.3 *** Q9ASW5_ARATH)
Solyc04g063317	5.98	6.07	12.63	4.29	3.62	4.4	-1.03956	0.00633541	0.0381555	Unknown protein
Solyc07g065160	1.14	0.83	1.28	4.29	0.98	4.46	1.52986	0.017032	0.0771879	Pirin-like protein (AHRD V3.3 *** A0A2G3C2M5_CAPCH)
Solyc03g083730	4.27	7.17	44.27	4.28	5.87	4.67	-1.95996	0.0222037	0.0931937	Plant invertase/pectin methylesterase inhibitor superfamily protein, putative (AHRD V3.3 *** A0A061G4U8_THECC)
Solyc06g033860	2.34	2.31	1.8	4.28	2.97	7.03	1.114	0.00491994	0.0316941	Glutamate dehydrogenase (AHRD V3.3 *** A0A1U8GQ51_CAPAN)
Solyc02g084430	1.82	0.44	0.86	4.28	3.77	2.98	1.72055	0.0183027	0.0812613	B-box zinc finger protein 19 (AHRD V3.3 *-* A0A2G3AAA5_CAPAN)
Solyc04g040220	1.58	2.18	1.19	4.27	4.22	5.1	1.44563	4.75142e-07	2.31607e-05	BTB/POZ ankyrin repeat protein (AHRD V3.3 *** G3LSH3_LOTJA)
Solyc02g072140	1.69	1.64	0.81	4.27	6.13	7.03	2.0655	1.74254e-07	9.9096e-06	DUF641 domain-containing protein (AHRD V3.3 *** A0A1Q3APE9_CEPFO)
Solyc07g021630	7.11	5.9	13.48	4.26	2.49	4.08	-1.34355	0.000490285	0.00583131	SlBCAT2
Solyc02g089550	2.5	2.71	1.41	4.26	6.98	5.71	1.35272	0.000127962	0.00210562	protein NSP-INTERACTING KINASE 1 (AHRD V3.3 *** A0A1U8FR57_CAPAN)
Solyc09g008320	1.69	0.83	0.58	4.25	4.35	4.88	2.08078	1.56359e-06	6.20467e-05	Xyloglucan endotransglucosylase/hydrolase (AHRD V3.3 *** A0A1U8EG04_CAPAN)
Solyc08g076790	1.99	1.44	0.62	4.24	3.14	3.51	1.40736	0.00320765	0.0232871	NAD(P)-binding Rossmann-fold superfamily protein (AHRD V3.3 *** A0A2U1LGD5_ARTAN)
Solyc01g091910	13.13	11.66	63.13	4.23	4.83	5.66	-2.63606	6.75958e-05	0.00126664	phospholipase PLDb2
Solyc06g065650	2.86	2.37	2.64	4.23	5.54	6.5	1.02984	5.62941e-05	0.00109608	Tify domain-containing protein (AHRD V3.3 *** A0A1Q3C435_CEPFO)
Solyc07g008590	1.57	2.39	1.14	4.2	3.74	3.4	1.15024	0.000363011	0.00463257	receptor-like protein 12 (AHRD V3.3 *** A0A1U8F5D2_CAPAN)
Solyc01g080070	1.63	2.91	0.79	4.2	9.38	3.91	1.74575	0.00277665	0.0210233	Heavy metal-associated isoprenylated plant protein (AHRD V3.3 *-* A0A2R6PK24_ACTCH)
Solyc01g096940	1.55	1.6	0.43	4.2	5.32	7.17	2.22	7.89308e-06	0.000226602	Protein kinase (AHRD V3.3 *** Q2HVC0_MEDTR)
Solyc08g061560	1.27	1.61	0.54	4.19	21.91	7.79	3.3456	5.72151e-07	2.7004e-05	Receptor protein kinase (AHRD V3.3 *** A0A0U5BM22_RORAQ)
Solyc02g150146	8.55	10.37	13.36	4.17	4.9	3.77	-1.30533	2.16292e-07	1.1816e-05	Receptor-like protein kinase (AHRD V3.3 *-* A0A2K3LZH3_TRIPR)
Solyc03g031760	2.51	2.66	1.92	4.17	8.06	5.86	1.41658	5.99111e-05	0.00115036	Homeobox-leucine zipper protein HDG2-like (AHRD V3.3 *** A0A2K3P3R2_TRIPR)
Solyc01g091330	0.67	1.55	0.55	4.17	5.41	5.64	2.45956	1.22073e-07	7.23881e-06	Glutathione S-transferase (AHRD V3.3 *** A0A200QB36_9MAGN)
Solyc08g005120	7.23	5.86	12.1	4.16	0.51	2.82	-1.9688	0.00165482	0.0143814	NAD(P)-binding Rossmann-fold superfamily protein (AHRD V3.3 *-* A0A2U1LGD5_ARTAN)
Solyc01g105200	1.55	0.84	0.82	4.16	2.4	5.82	1.92795	3.04087e-06	0.000105664	Protein DA1 (AHRD V3.3 *-* A0A2I0VSM4_9ASPA)
Solyc01g080010	12.58	16.75	31.27	4.14	1.3	3.47	-2.82255	7.58187e-08	4.93154e-06	xyloglucan endoglucanase inhibitor
Solyc10g061970	1.36	2.2	1.34	4.14	5.64	2.2	1.29735	0.0397735	0.13904	60S ribosomal protein l37a-like (AHRD V3.3 *** A0A2K3N190_TRIPR)
Solyc08g062370	8.18	7.55	7.77	4.13	3.85	3.95	-1.18601	6.68799e-05	0.00125635	2-oxoglutarate (2OG) and Fe(II)-dependent oxygenase superfamily protein (AHRD V3.3 *** Q9SYM7_ARATH)
Solyc02g090970	5.1	4.93	40.92	4.11	1.03	2.56	-2.80669	0.00175409	0.0149691	MAP kinase kinase kinase 21
Solyc12g007140	2.04	2.24	1.07	4.11	4.72	4.75	1.3376	2.93079e-05	0.000657514	hypothetical protein (AHRD V3.3 *-* AT5G42710.2)
Solyc01g107650	2.41	2.35	1.35	4.1	7.34	4.62	1.40498	0.000247155	0.00350906	Ovary receptor kinase 1 (AHRD V3.3 *** S4WIP5_SOLCH)
Solyc01g107890	1.56	3.44	1.14	4.1	8.65	4.99	1.55239	0.00271573	0.0207583	Filament-like plant protein 7 (AHRD V3.3 *** A0A314KPZ1_NICAT)
Solyc04g011480	0.57	0	0.37	4.1	0.21	3.52	2.95139	0.0249584	0.101047	CASP-like protein (AHRD V3.3 *** A0A2G2ZG68_CAPAN)
Solyc07g014690	17.88	30.45	20.58	4.05	7.2	2.08	-2.35276	2.79568e-06	9.84592e-05	Na+ transporter (AHRD V3.3 *** S0CPS1_SOLLC)
Solyc07g052910	7.71	3.3	12.97	4.05	2.84	3.38	-1.27127	0.0277933	0.109108	Transmembrane protein, putative (DUF1218) (AHRD V3.3 *** A0A1P8B4W6_ARATH)
Solyc07g066180	5.03	8.05	11.32	4.05	4.52	3.48	-1.0381	0.00626423	0.0378835	P-loop containing nucleoside triphosphate hydrolases superfamily protein (AHRD V3.3 *** AT5G56220.2)
Solyc09g091700	1.6	1.67	0.2	4.05	7.82	5.44	2.36721	0.000682936	0.00745001	2-alkenal reductase (NADP(+)-dependent)-like (AHRD V3.3 *** A0A2I4HQE7_9ROSI)
Solyc02g087350	5.6	10.71	44.46	4.03	3.88	2.51	-2.58819	0.000535104	0.00621521	Hexosyltransferase (AHRD V3.3 *** A0A2G2XIE5_CAPBA)
Solyc10g044880	3.56	3.08	4.24	4.03	3.46	1.14	-1.22161	0.00271828	0.0207583	transmembrane protein (AHRD V3.3 *** AT5G19875.1)
Solyc03g123860	6.91	8.83	10.73	4.01	2.83	4.65	-1.23727	1.42413e-05	0.000367766	Receptor-like protein kinase INRPK1c
Solyc08g078140	8.49	4.17	17.37	3.98	1.73	3.2	-1.52222	0.00375972	0.0260502	Ubiquitin carboxyl-terminal hydrolase (AHRD V3.3 *** A0A2G3DC30_CAPCH)
Solyc02g031790	0.98	1.28	0.6	3.98	2.53	3.51	1.8406	1.92169e-09	2.1163e-07	Receptor-like protein kinase (AHRD V3.3 *** A0A2R6Q6W2_ACTCH)
Solyc01g109370	1.21	1.59	0.89	3.98	8.99	3.69	2.22077	1.60996e-05	0.000401795	Acyltransferase domain-containing protein (AHRD V3.3 *** A0A1Q3CKP3_CEPFO)
Solyc10g049560	5.45	9.01	5.27	3.97	1.32	1.66	-1.53498	0.00971252	0.0518659	Pheophytinase, chloroplastic (AHRD V3.3 *-* A0A2G3AKP9_CAPAN)
Solyc03g095250	2.49	2.67	1.54	3.96	5.23	4.43	1.02809	0.000401581	0.0050141	COP1-Interacting protein-related (AHRD V3.3 *** A0A2R4QNN9_9POAL)
Solyc08g006500	1.54	1.4	1.93	3.96	1.77	4.66	1.04832	0.00944995	0.0508246	glutamate receptor-like 2.6
Solyc04g080830	1.66	4.12	0.75	3.96	7.41	4.2	1.27819	0.0382752	0.135233	Pentatricopeptide repeat-containing protein (AHRD V3.3 *** A0A1U8GAX9_CAPAN)
Solyc01g104930	8.56	9.06	8.09	3.95	4.45	2.75	-1.43699	1.15666e-07	6.91801e-06	Vesicle-fusing ATPase (AHRD V3.3 *-* A0A2G2ZB55_CAPAN)
Solyc12g088360	3.99	7.04	21.41	3.95	3.79	5.38	-1.3591	0.0309314	0.117419	RING-type E3 ubiquitin transferase (AHRD V3.3 *-* A0A2I4H694_9ROSI)
Solyc11g032130	7.84	9.41	7.38	3.95	4.49	3.4	-1.05465	3.80723e-06	0.000127402	12-oxophytodienoate reductase (AHRD V3.3 *** A0A2K3MVZ0_TRIPR)
Solyc02g087740	5.04	5.59	16.54	3.94	1.67	2.88	-1.89435	0.00206557	0.0169396	Plant cysteine oxidase 2 (AHRD V3.3 *** A0A2G3AC71_CAPAN)
Solyc07g017980	10.17	9.03	4.89	3.94	0.34	3.09	-1.79198	0.032983	0.122319	protein PELPK1 (AHRD V3.3 --* XP_004242916.1)
Solyc10g049890	5.73	5.31	8.62	3.94	1.51	4.06	-1.09598	0.0120316	0.0606797	D-3-phosphoglycerate dehydrogenase (AHRD V3.3 *** A0A2G2VSK7_CAPBA)
Solyc02g092370	2.3	1.79	0.73	3.94	2	5.61	1.1547	0.0338847	0.124607	Transcription factor GRAS (AHRD V3.3 *** A0A200QN05_9MAGN)
Solyc05g053410	2.01	2.04	2.89	3.94	5.43	4.48	1.23755	2.89465e-05	0.000650639	phytochrome B2
Solyc12g008400	2.41	3.35	1.36	3.93	5.33	5.2	1.02373	0.00544432	0.0342973	LRR receptor-like serine/threonine-protein kinase EFR (AHRD V3.3 *** A0A1U8E9C9_CAPAN)
Solyc05g008300	0.69	1.64	0.52	3.92	5.03	3.78	2.30048	1.42975e-06	5.75605e-05	Multicopper oxidase LPR1 (AHRD V3.3 *-* A0A2G2VKE3_CAPBA)
Solyc08g078650	5.31	1.98	23.29	3.9	0.27	3.68	-2.05592	0.0439955	0.148995	Glyco_transf_8 domain-containing protein (AHRD V3.3 *** A0A1Q3D6P8_CEPFO)
Solyc05g009700	20.13	30.47	27.07	3.88	1.44	6.45	-2.77815	1.90072e-08	1.44914e-06	Lysine histidine transporter-like 1 (AHRD V3.3 *** A0A2G2YN73_CAPAN)
Solyc01g073890	3.52	3.44	15.17	3.87	1.21	3.52	-1.43607	0.0485096	0.159608	Cysteine/Histidine-rich C1 domain family protein (AHRD V3.3 *-* Q9ZUW8_ARATH)
Solyc10g008160	1.76	1.06	0.37	3.86	5.21	3.95	1.9221	3.29162e-05	0.00072576	uniform ripening
Solyc03g005060	1.49	1.59	0.79	3.85	5.89	2.73	1.69972	9.78942e-05	0.00170081	Nucleolar-like protein (AHRD V3.3 *** F4J3H8_ARATH)
Solyc06g075990	28.73	23.22	72.99	3.84	0.3	0.17	-4.9156	7.73539e-07	3.43043e-05	Glyoxalase-like domain (AHRD V3.3 *** A0A200R6M5_9MAGN),Pfam:PF18029
Solyc01g010130	3.22	4.63	2.65	3.83	11.45	5.16	1.05491	0.0378865	0.134316	bHLH transcription factor 001
Solyc12g009780	1.36	1.48	0.44	3.82	1.71	2.73	1.32525	0.00966187	0.0517105	receptor-like protein 12 (AHRD V3.3 *** A0A1S3Y203_TOBAC)
Solyc02g068680	3.59	2.74	18.47	3.81	0.64	2.46	-1.92306	0.027304	0.107776	Cysteine/Histidine-rich C1 domain family protein (AHRD V3.3 *-* Q9FIY8_ARATH)
Solyc06g076050	6.1	4.88	34.08	3.81	5.41	4.47	-1.75584	0.0178759	0.0799631	Ankyrin repeat family protein, putative, expressed (AHRD V3.3 *** Q10NB7_ORYSJ)
Solyc09g091550	0.28	0.57	0	3.81	1.17	11.6	4.25661	8.82873e-05	0.00156659	S-adenosyl-L-methionine-dependent methyltransferases superfamily protein (AHRD V3.3 *** A0A2U1PMX3_ARTAN)
Solyc01g100270	8.13	8.24	7.72	3.8	2.9	2.04	-1.46304	3.07093e-07	1.58214e-05	exonuclease mut-7 homolog isoform X1 (AHRD V3.3 *** A0A2I4EA87_9ROSI)
Solyc12g010440	5.34	3.1	15.27	3.8	2.64	3.66	-1.2856	0.0360268	0.12967	Glycerol-3-phosphate transporter 5-like protein (AHRD V3.3 *** A0A2K3L617_TRIPR)
Solyc08g013720	1.83	2.55	1	3.8	6.54	3.73	1.21426	0.00826922	0.0460572	S-adenosyl-L-methionine-dependent methyltransferases superfamily protein (AHRD V3.3 *-* A0A2U1KR65_ARTAN)
Solyc12g056590	15.8	17.91	41.06	3.79	0.85	4.48	-2.8284	1.78957e-06	6.8978e-05	Ethylene Response Factor D.2
Solyc03g044480	1.55	2.83	1.21	3.78	7.29	4.94	1.59384	0.000380499	0.00481149	Cyclin-dependent kinase inhibitor 1 (AHRD V3.3 --* KRP1_ARATH)
Solyc02g088500	1.33	2.05	1.07	3.77	3.77	3	1.24375	0.000680894	0.00744334	Glycosyltransferase (AHRD V3.3 *** A0A2I4FYE0_9ROSI)
Solyc01g110580	0.3	0.54	0	3.77	8.16	8.94	4.64866	2.16258e-07	1.1816e-05	Small auxin up-regulated RNA5
Solyc03g026230	6.48	6.21	22.41	3.76	0.9	3.98	-2.09696	0.00297738	0.0221088	Protein DETOXIFICATION (AHRD V3.3 *** A0A1Q3B1C8_CEPFO)
Solyc03g097820	5.93	4.7	12.58	3.76	1.39	4.89	-1.29161	0.025362	0.102263	bHLH transcription factor 022
Solyc05g053890	1.4	1.32	1.06	3.76	4.15	3.38	1.57037	8.61921e-08	5.43637e-06	Glycosyltransferase (AHRD V3.3 *** A0A2I4EYF5_9ROSI)
Solyc02g063000	0.06	0.08	0	3.76	7.53	3.37	6.74255	4.95487e-14	1.49465e-11	Glycosyltransferase (AHRD V3.3 *** A0A2I4ENI5_9ROSI)
Solyc07g063620	12.78	15.78	38.49	3.75	1.98	3.69	-2.88531	2.09066e-08	1.57663e-06	Membrane lipoprotein lipid attachment site-like protein, putative (DUF1223) (AHRD V3.3 *** O81838_ARATH)
Solyc06g069850	2.57	1.63	2	3.73	5.01	5.1	1.13915	0.000483583	0.00577138	R2R3MYB transcription factor 30
Solyc02g087210	37.15	48.45	226.56	3.72	1.92	4.65	-4.99487	2.58315e-12	5.6006e-10	Zinc finger AN1 domain-containing stress-associated protein 12 (AHRD V3.3 *** A0A2G2XID2_CAPBA)
Solyc01g098740	11.53	7.14	9.96	3.72	1.84	4.74	-1.51492	9.98925e-05	0.00172759	Protein kinase superfamily protein (AHRD V3.3 *** F4HYK7_ARATH)
Solyc05g054880	4.99	5.43	11.94	3.72	4.5	3.7	-1.08029	0.0109313	0.0566685	U4/U6 small nuclear ribonucleoprotein Prp3 (AHRD V3.3 *** A0A1J3FFH9_NOCCA)
Solyc05g013410	25.49	18	48.54	3.71	4.1	8.35	-2.76909	1.08596e-07	6.58986e-06	F-box protein (AHRD V3.3 *** A0A2G2VNJ4_CAPBA)
Solyc11g019910	2.72	0.98	1.2	3.71	14.5	4.08	2.19228	0.00588197	0.0361783	Plant invertase/pectin methylesterase inhibitor superfamily protein (AHRD V3.3 *** A0A2U1KPL8_ARTAN)
Solyc09g008060	1.33	1.35	1.84	3.69	2.28	4.96	1.2336	0.00173283	0.0148566	Glycosyltransferase (AHRD V3.3 *** A0A2I4E3P4_9ROSI)
Solyc11g066930	1.59	0.94	1.43	3.68	2.66	4.48	1.40957	0.000722506	0.00776769	DUF868 domain-containing protein (AHRD V3.3 *** A0A1Q3B4B3_CEPFO)
Solyc12g042530	2.54	1.22	2.26	3.68	7.51	5.95	1.48328	0.00233202	0.0185616	Phosphatidylinositol-glycan biosynthesis class F protein (AHRD V3.3 *** A0A1J3EIG4_NOCCA)
Solyc01g066160	13.43	8.82	9.26	3.67	0	0.99	-2.80671	0.0117372	0.0597591	Unknown protein
Solyc12g008900	1.71	1.24	0.54	3.67	7.59	4.03	2.14449	4.5201e-05	0.000933348	cytokinin oxidase6
Solyc11g072310	13.18	3.68	26.47	3.66	0.2	2.02	-2.98874	0.000824684	0.00856195	gibberellin 20-oxidase-3
Solyc06g054130	10.99	6.39	9.88	3.65	3.49	1.98	-1.637	0.0119416	0.0604162	DUF1677 domain-containing protein (AHRD V3.3 *** A0A1Q3CNW8_CEPFO)
Solyc02g088740	6.79	3.81	21.63	3.64	2.81	1.59	-2.06842	0.0376543	0.133832	hypothetical protein (AHRD V3.3 *** AT3G29370.1)
Solyc10g081490	1.87	2.22	1.17	3.64	12.21	7.5	2.2198	0.000108311	0.00183881	R2R3MYB transcription factor 60
Solyc07g042130	4.82	4.16	7.83	3.63	1.57	2.73	-1.18152	0.00541296	0.034141	Pentatricopeptide repeat (AHRD V3.3 *** A0A200QMK2_9MAGN)
Solyc06g054540	5.16	7.27	11.37	3.61	2.33	3.06	-1.4391	0.000318856	0.00422988	E3 ubiquitin-protein ligase MIEL1-like (AHRD V3.3 *** A0A1S4BAM5_TOBAC)
Solyc07g052390	2.58	2.03	1.11	3.61	5.1	5.74	1.36543	0.000283596	0.00388084	glutamate receptor-like 3.1
Solyc11g071290	1.63	1.54	1.35	3.61	7.83	5.02	1.86362	2.35654e-05	0.000552353	Alcohol dehydrogenase-like protein (AHRD V3.3 *** A0A291L9M0_MENPI)
Solyc04g077510	2.4	3.8	1.16	3.6	9.27	5.71	1.34698	0.013294	0.064985	Growth-regulating factor 8 (AHRD V3.3 *** A0A2G2ZR93_CAPAN)
Solyc01g095560	1.55	2.12	0.76	3.6	3.55	6	1.5201	0.00217986	0.0176064	Unknown protein
Solyc02g088470	2.07	2.39	1.53	3.59	7.33	5.17	1.43229	0.000261743	0.00367111	Pentatricopeptide repeat-containing protein (AHRD V3.3 *** A0A2G3D9J1_CAPCH)
[truncated: 1,145 more rows]

## Sheet: Table 3
Table S3. Differential expressed ERF genes under osmotic stress conditions.
		Drought treatment														Salt treatment
GeneID(NCBI)	GeneID(tomato)	0 h_1 FPKM	0 h_2 FPKM	0 h_3 FPKM	3 h_1 FPKM	3 h_2 FPKM	3 h_3 FPKM	6 h_1 FPKM	6 h_2 FPKM	6 h_3 FPKM	0 h average	3 h average	6 h average	P value(3 h-vs-0 h)	P value(6 h-vs-0 h)	0 h_1 FPKM	0 h_2 FPKM	0 h_3 FPKM	2 h_1 FPKM	2 h_2 FPKM	2 h_3 FPKM	8 h_1 FPKM	8 h_2 FPKM	8 h_3 FPKM	0 h average	2 h average	8 h average	P value(2 h-vs-0 h)	P value(8 h-vs-0 h)
543714	Solyc04g072900	190.02	190.13	193.42	56.81	57.48	60.24	57.62	56.96	58.49	191.19	58.1767	57.69	1.05399e-07	3.91777e-08	302.99	381.86	306.73	132.9	132.15	153.16	49.05	44.62	50.35	330.527	139.403	48.0067	0.00198621	0.000391963
101246841	Solyc07g042230	2.71	3.72	3.74	90.55	91.79	82.41	95.6	95.77	92.45	3.39	88.25	94.6067	8.82748e-06	1.42037e-07	0	0.9	0.1	94.57	100.42	91.08	14.1	11.75	15.45	0.333333	95.3567	13.7667	4.1227e-06	0.00027495
101257043	Solyc03g006320	0.89	0.85	0.67	13.43	12.46	12.23	24.58	23.56	24.14	0.803333	12.7067	24.0933	5.80191e-06	1.71743e-07	0.96	1.86	0.83	43.46	31.66	35.85	19.34	23.58	26.39	1.21667	36.99	23.1033	0.000498798	0.000456577
101055565	Solyc01g065980	14.16	14.53	14.19	145.22	146.83	141.4	65.49	67.43	67.73	14.2933	144.483	66.8833	1.41781e-07	2.01322e-07	20.59	13.05	26.5	9.23	6.68	8.43	38.66	43.98	33.46	20.0467	8.11333	38.7	0.0395436	0.0194622
101249309	Solyc10g006130	130.63	130.81	134.54	50.65	48.78	50.05	37.77	39.05	37.4	131.993	49.8267	38.0733	4.88356e-07	2.7041e-07	639.23	591.4	607.21	146.62	147.91	162.5	36.86	37.87	33.66	612.613	152.343	36.13	6.6533e-06	2.15466e-06
543910	Solyc03g123500	59.1	57.48	56.59	175.35	165.79	166.36	151.28	152.77	148.54	57.7233	169.167	150.863	3.96637e-06	3.42494e-07	64.82	66.03	62.08	176.53	169.44	152.09	107.46	141.17	116.15	64.31	166.02	121.593	0.000158327	0.00489182
544043	Solyc06g082590	42.57	42.87	43.78	15.66	12.82	14.17	17.81	18.39	18.04	43.0733	14.2167	18.08	5.57171e-06	3.96791e-07	178.56	166.76	167.4	59.75	69.36	71.69	15	7.59	9.13	170.907	66.9333	10.5733	3.96496e-05	3.532e-06
101267589	Solyc03g093610	94.55	88.69	93.48	3.51	2.87	3.37	3.18	4.39	3.15	92.24	3.25	3.57333	1.0288e-06	1.12742e-06	126.95	216.87	139.54	46.82	60.7	35.32	1.08	2.29	1.07	161.12	47.6133	1.48	0.0174391	0.00474692
101261712	Solyc05g052410	0.15	0.42	0.22	12	10.83	11.12	7.11	6.91	7.32	0.263333	11.3167	7.11333	6.77504e-06	1.1481e-06	0.2	0.06	0.09	66.15	52.2	59.6	39.17	66.09	45.64	0.116667	59.3167	50.3	0.000124932	0.00347154
101267005	Solyc03g093540	66.98	71.4	70.78	2.24	2.31	3.04	10.32	10.52	11.75	69.72	2.53	10.8633	1.14426e-06	2.21454e-06	249.81	193.38	200.37	20.03	16.37	28.25	3.9	2.42	2.21	214.52	21.55	2.84333	0.000438764	0.000284368
101251084	Solyc04g071770	5.59	5.87	4.8	74.83	70.44	71.45	32.74	35.63	34.13	5.42	72.24	34.1667	1.04357e-06	5.57284e-06	0.4	0.51	0.68	409.01	559.97	415.91	200.97	396.78	269.69	0.53	461.63	289.147	0.000722637	0.00732332
543634	Solyc05g052040	226.61	244.39	249.72	13.28	13.69	13.05	32.5	31.86	33.58	240.24	13.34	32.6467	5.36712e-06	7.71838e-06	1077.76	586.05	954.31	27.8	37.73	46.18	34.13	23.48	22.96	872.707	37.2367	26.8567	0.00482405	0.00460678
101256485	Solyc05g009450	15.55	16.12	17.16	5.43	5.15	5.01	4.48	5.54	5.17	16.2767	5.19667	5.06333	2.2148e-05	3.78846e-05	20.86	24.48	21.13	16.98	13.07	16.32	6.98	6.18	2.76	22.1567	15.4567	5.30667	0.0162283	0.000637418
543711	Solyc06g050520	0.46	0.14	0.24	2.53	1.89	1.92	3.05	2.95	2.7	0.28	2.11333	2.9	0.00131881	4.88114e-05	0	0.26	0.07	7.84	4.01	7.72	3.96	5.84	3.01	0.11	6.52333	4.27	0.00702263	0.00759102
101261693	Solyc12g049560	7.13	7.23	6.87	14.17	13.58	13.8	14.24	15.41	15.78	7.07667	13.85	15.1433	4.79702e-06	7.13016e-05	4.1	3.56	3.06	9	8.1	8.32	15.48	15.88	10.91	3.57333	8.47333	14.09	0.000266212	0.00291844
100820705	Solyc07g064890	79.07	73.66	77.17	113.29	108.83	103.86	110.18	115.33	112.69	76.6333	108.66	112.733	0.000527674	7.68952e-05	112.02	120.44	106.84	162.85	189.69	175.39	98.15	104.51	98.81	113.1	175.977	100.49	0.0019508	0.047095
101264209	Solyc04g054910	204.97	209.17	212.72	140.75	135.05	137.2	162.65	155.02	158.99	208.953	137.667	158.887	1.39166e-05	9.06493e-05	602.21	634.85	620.89	469.42	461.26	469.44	168.83	162.7	189.88	619.317	466.707	173.803	0.000100873	3.74133e-06
101252194	Solyc06g066540	1.77	1.19	1.01	11.3	9.34	9.17	9.57	10.9	11.53	1.32333	9.93667	10.6667	0.000281116	0.000114114	0.68	0.78	0.55	8.38	6.88	8.29	4.22	7.37	5.13	0.67	7.85	5.57333	0.000126445	0.00640268
101251852	Solyc12g005960	5.45	5.3	5.52	7.59	9.32	8.61	7.48	8.16	7.79	5.42333	8.50667	7.81	0.00367491	0.000323075	9.62	7.88	9.04	5.17	5.71	6.73	12.71	14.09	14.4	8.84667	5.87	13.7333	0.012272	0.00257748
101267295	Solyc03g093550	34.02	40.41	40.39	2.66	3.08	3.17	14.03	12.94	9.77	38.2733	2.97	12.2467	7.79709e-05	0.00046677	313.92	264.24	249.63	37.27	33.53	50.96	5.26	3.32	3.97	275.93	40.5867	4.18333	0.000308214	0.000152716
101267548	Solyc08g078190	6.59	7.71	6.74	2.45	2.79	3.44	3.53	3.19	2.94	7.01333	2.89333	3.22	0.000828386	0.000628381	37.89	28.42	26.3	8.99	9.14	10.25	2.59	2.03	2.41	30.87	9.46	2.34333	0.00394956	0.00132523
101258696	Solyc01g090340	2.53	2.73	2.54	0.39	0.13	0.26	5.18	4.55	5.36	2.6	0.26	5.03	1.92499e-05	0.000667263	3.15	4.09	4.04	2.03	2.23	2.3	0.06	0	0	3.76	2.18667	0.02	0.00759274	0.00025727
101266612	Solyc12g056590	25.07	21.68	20.53	44.73	43.32	41.56	38.46	39.38	35.35	22.4267	43.2033	37.73	0.000224902	0.00111481	0.57	2.98	1.55	220.92	297.49	214.32	66.39	91.24	88	1.7	244.243	81.8767	0.000814291	0.000512965
101266802	Solyc12g042210	0.2	0.05	0.25	0.35	0.46	0.56	0.83	0.7	0.86	0.166667	0.456667	0.796667	0.0273584	0.00125199	0.1	0.19	0.19	2.72	2.64	2.44	3.4	6.24	7.7	0.16	2.6	5.78	1.02964e-05	0.0112426
101267832	Solyc08g078180	0.14	0.24	0.05	1.16	1.48	1.26	1.26	0.67	0.63	0.143333	1.3	0.853333	0.000451059	0.0281441	0.05	0.23	0.09	13.82	28.9	15.06	2.02	2.57	3.39	0.123333	19.26	2.66	0.0166901	0.00321822
The statistical analysis was performed using analysis of variance followed by Student's t-test
Transcriptomic data were obtained from NCBI GEO datasets (Drought: accession GSE148530; Salt: accession GSE148353).
